# Supplementary material for: Cryptic and ubiquitous aplastidic cryptophytes are key freshwater flagellated bacterivores
Source: ISME J. 2022 Oct 7;17(1):84–94. doi: 10.1038/s41396-022-01326-4 (PMC9751141; doi:10.1038/s41396-022-01326-4)
Supplement: Supplementary file 2 — All_Supplementary_Tables - Simek.xlsx [file 41396_2022_1326_MOESM2_ESM.xlsx]

## Sheet: Suppl Table S1
Supplementary Table S1. Characteristics (country of origin, date and depth of sampling) and a total number of samples analyzed from the epilimnion of 24 lakes and the metalimnion of 14 deep lakes in europe and Japan. Hypolimnetic samples were mostly taken ca. 10 m above the bottom of the lake.
		Epilimnion			Hypolimnion
Lake	Country	Sampling date	Depth (m)	No. of samples	Sampling date	Depth (m)	No. of samples
Gossenköllesee	Austria	2020-07-21	5	1	‒	‒	‒
Attersee	Austria	3-May-19, 15-Jul-20	5	2	2020-07-15	150	1
Motosu	Japan	10-Oct-14	5, 10, 20	3	‒	‒	‒
Medard	Czech Republic	13-Jul-20, 19-Oct-20	5	2	13-Jul-20, 19-Oct-20	50	2
Traunsee	Austria	3-May-19, 15-Jul-19, 17-Jul-20	5	3	2020-07-17		1
Lago Maggiore	Italy	9-Apr-19, 4-Nov-19	5	2	2019-11-04	100, 300	2
Thun	Switzerland	2020-09-07	5	1	2020-09-07	180	1
Sai	Japan	5-Aug-14, 10-Oct-14	5	2	‒	‒	‒
Most	Czech Republic	1-Oct-19, 30-sep-20	5	2	1-Oct-19, 30-sep-20	50	2
Biwa	Japan	Jan-Dec 2017, monthly	5	12	‒	‒	‒
Chūzenji	Japan	14-Aug-14#, 5-Oct-15	5, 10#	3	‒	‒	‒
Ikeda	Japan	29-Jul-15, 14-Sep-15, 25-Nov-17	5	3	‒	‒	‒
Klíčava	Czech Republic	Apr, Jun, Aug, Oct 2018	5	4	Apr, Jun, Aug & Oct 2018	25	4
Constance	Germany	3-Jul-18, 8-Sep-20	5	2	2020-09-08	250	1
Lugano	Switzerland/Italy	2-Apr-19, 20-Sep-19	5	2	2019-09-20	50	1
Milada	Czech Republic	27-Jul-20, 5-Oct-20	5	2	27-Jul-20. 5-Oct-20	20	2
Mondsee	Austria	2-May-19, 13-Jul-20	5	2	2020-07-13	40	1
Zurich	Switzerland	3-Apr-19, 3-Jul-19, 13-Nov-19	5	3	2019-07-03	80	3
Římov	Czech Republic	Apr, Jun, Aug, Oct 2018	5	4	Apr, Jun, Aug & Oct 2018	30	4
Žlutice	Czech Republic	Apr, Jun, Aug, Oct 2018	5	4	Apr, Jun, Aug & Oct 2018	17	4
Dehtář*	Czech Republic	Apr-Sep 2018, monthly	Mixed, 0 –1 m	6	‒	‒	‒
Kvítkovický*	Czech Republic	Apr-Sep 2018, monthly	Mixed, 0 –1 m	6	‒	‒	‒
Klec*	Czech Republic	Apr-Sep 2018, monthly	Mixed, 0 –1 m	6	‒	‒	‒
Rod*	Czech Republic	Apr-Sep 2018, monthly	Mixed, 0 – 1 m	6	‒	‒	‒
# On 14 August 2014 the epilimnetic samples from both 5 and 10 m depths were analyzed. * Data taken from a seasonal study of Šimek et al. (2022).
Blue color: Indicates the lakes in Czech Republic at which bacterivory rates of total HNF and the probe-defined cryptophyte groups were studied in all samples using FLB tracers.

## Sheet: Suppl Table S2
Supplementary Table S2. Abundances, mean cell volumes, total biovolumes and numerical and biovolume ratios of aplastidic to plastidic cryptophytes from the epilimnion of four oligo-mesotrophic lakes with a simultaneous occurrence of both aplastidic (see examples in Fig. 1a-h) and chloroplast-bearing (Rhodomonas and Cryptomonas spp.; Fig. 1i-l) cryptophytes.
Cryptophytes were targeted by probes CryptoB and Cry1-652. The percentage of CRY1 of total aplastidic cryptophytes is given in parentheses.
Lakes at which biovolumes of crytophytes were measured	Flagellate abundance (cells ml-1)				Numerical ratio	Flagellate cell volume (µm3, mean ± SD)			Flagellate total biovolume (µm3 ml-1)			Biovolume ratio
Lake (country), date	HNF	CRY1 (% CryptoB)	Total aplastidic CryptoB	Plastidic CryptoB	Aplastidic:plastidic CryptoB	CRY1	Aplastidic CryptoB	Plastidic CryptoB	CRY1	Total aplastidic CryptoB	Plastidic CryptoB	Aplastidic:plastidic CryptoB
Milada (Czechia), 5-Oct-20	1118	671 (70%)	963	136	7.1	13.0 ± 7.0	21.3 ± 23.3	272 ± 254	8723	20512	36992	0.56
Medard (Czechia), 19-Oct-20	667	277 (60%)	461	184	2.5	15.1 ± 8.0	32.3 ± 28.2	241 ± 155	4183	14890	44344	0.34
Zurich (Switzerland), 3-Apr-19	1218	460 (53%)	863	21	41	16.1 ± 6.1	52.8 ± 84.3	241 ± 65	7406	45566	5061	9
Ikeda (Japan), 14-Sep-15	3171	1570 (67%)	2323	71	32.7	9.7 ± 5.4	59.1 ± 64.2	269 ± 98	15229	137289	19099	7.2

## Sheet: Suppl Table S3
Supplementary Table S3. Spearman’s rank correlation coefficients of determination (R2) of the data from the epilimnion of 24 lakes shown in Fig. 2a–c. % - relative proportions of probe-defined groups of cryptophytes; abund. – abundances of bacteria, total HNF and flagellates targeted by probes Cry1-652 and CryptoB.
Significant positive correlation are in black bold, significant negative correlation in red bold; * p < 0.05, ** p < 0.01, *** p < 0.001.
R2	% CRY1	% CryptoB	% CRY1 of CryptoB	Chl-a	HNF abund.	Bacteria abund.	CRY1 abund.	CryptoB abund.
% CRY1		0.178*	0.864 ***	0.12	0.04	0.057	0.045	0.005
% CryptoB	0.178*		0.014	0.322**	0.220*	0.248*	0.067	0.101
% CRY1 of CryptoB	0.864***	0.014		0.037	0.009	0.01	0.069	0
Chl-a	0.12	0.322**	0.037		0.835***	0.933***	0.475***	0.701***
HNF abund.	0.04	0.220*	0.009	0.835***		0.859***	0.761***	0.956***
Bacteria abund.	0.057	0.248*	0.01	0.933***	0.859***		0.566***	0.779***
CRY1 abund.	0.045	0.067	0.069	0.475***	0.761***	0.566***		0.831***
CryptoB abund.	0.005	0.101	0	0.701***	0.956***	0.779***	0.831***
%: Relative proportions of probe-defined groups of cryptophytes. abund.: Abundances of bacteria, total HNF and flagellates targeted by probes Cry1-652 and CryptoB

## Sheet: Suppl Table S4
Supplementary Table S4. Spearman’s rank correlation coefficients of determination (R2) of the data from the hypolimnion of 14 lakes shown in Fig. 2d–f. % - relative proportions of probe-defined groups of cryptophytes.; abund. – abundances of bacteria, total HNF and flagellates targeted by probes Cry1-652 and CryptoB.
Significant positive correlation are in bold; * p < 0.05, ** p < 0.01, *** p < 0.001
R2	% CRY1	% CryptoB	% CRY1 of CryptoB	HNF abund.	Bacteria abund.	CRY1 abund.	CryptoB abund.
% CRY1		0.031	0.880***	0.147	0.057	0.216	0.147
% CryptoB	0.031		0.01	0.024	0.135	0.013	0
% CRY1 of CryptoB	0.880***	0.01		0.338*	0.114	0.426*	0.303*
HNF abund.	0.147	0.024	0.338*		0.231	0.957***	0.952***
Bacteria abund.	0.057	0.135	0.114	0.231		0.14	0.114
CRY1 abund.	0.216	0.013	0.426*	0.957***	0.14		0.929***
CryptoB abund.	0.147	0	0.303*	0.952***	0.114	0.929***
%: Relative proportions of probe-defined groups of cryptophytes. abund.: Abundances of bacteria, total HNF and flagellates targeted by probes Cry1-652 and CryptoB

## Sheet: Suppl Table S5
Supplementary Table S5: Metagenomic datasets and sampling details for the analysed metagenomes. “N / A” stands for not available.
		Country	Lake name	Type	Sample name	ERR/SRR/DRR Run ID	Latitude and Longitude	Decimal Coordinates	Collection date	Fraction (µm)	Depth (m)
L A K E M E T A G E N O M E S	E U R O P E	Austria	Attersee	Natural Lake	AE-03may19	ERR3719149	47°52'00.0"N 13°32'00.0"E	47.866667, 13.533333	3-May-2019	> 0.2	5
		Austria	Attersee	Natural Lake	AE-24oct19	ERR5863100	47°52'00.0"N 13°32'00.0"E	47.866667, 13.533333	24-Oct-2019	> 0.2	5
		Austria	Attersee	Natural Lake	AH-03may19	ERR3719150	47°52'00.0"N 13°32'00.0"E	47.866667, 13.533333	3-May-2019	> 0.2	150
		Austria	Attersee	Natural Lake	AH-24oct19	ERR5863101	47°52'00.0"N 13°32'00.0"E	47.866667, 13.533333	24-Oct-2019	> 0.2	150
		Austria	Mondsee	Natural Lake	MoE-02may19	ERR3719147	47°49'00.0"N 13°22'00.0"E	47.816667, 13.366667	2-May-2019	> 0.2	5
		Austria	Mondsee	Natural Lake	MoE-23oct19	ERR5863112	47°49'00.0"N 13°22'00.0"E	47.816667, 13.366667	23-Oct-2019	> 0.2	5
		Austria	Mondsee	Natural Lake	MoH-02may19	ERR3719148	47°49'00.0"N 13°22'00.0"E	47.816667, 13.366667	2-May-2019	> 0.2	40
		Austria	Mondsee	Natural Lake	MoH-23oct19	ERR5863113	47°49'00.0"N 13°22'00.0"E	47.816667, 13.366667	23-Oct-2019	> 0.2	40
		Austria	Traunsee	Natural Lake	TrE-03may19	ERR3719151	47°52'00.0"N 13°48'00.0"E	47.866667, 13.800000	3-May-2019	> 0.2	5
		Austria	Traunsee	Natural Lake	TrE-25oct19	ERR5863118	47°52'00.0"N 13°48'00.0"E	47.866667, 13.800000	25-Oct-2019	> 0.2	5
		Austria	Traunsee	Natural Lake	TrH-03may19	ERR3719152	47°52'00.0"N 13°48'00.0"E	47.866667, 13.800000	3-May-2019	> 0.2	150
		Austria	Traunsee	Natural Lake	TrH-25oct19	ERR5863119	47°52'00.0"N 13°48'00.0"E	47.866667, 13.800000	25-Oct-2019	> 0.2	150
		Italy	Lugano	Natural Lake	LE-02apr19	ERR3719145	45°59'00.0"N 8°58'00.0"E	45.983333, 8.966667	2-Apr-2019	> 0.2	5
		Italy	Lugano	Natural Lake	LE-05nov19	ERR5863104	45°59'00.0"N 8°58'00.0"E	45.983333, 8.966667	5-Nov-2019	> 0.2	5
		Italy	Lugano	Natural Lake	LH-02apr19	ERR3719146	45°59'00.0"N 8°58'00.0"E	45.983333, 8.966667	2-Apr-2019	> 0.2	200
		Italy	Lugano	Natural Lake	LH-05nov19	ERR5863105	45°59'00.0"N 8°58'00.0"E	45.983333, 8.966667	5-Nov-2019	> 0.2	200
		Italy	Maggiore	Natural Lake	MaE-09apr19	ERR3719143	45°58'00.0"N 8°39'00.0"E	45.966667, 8.650000	9-Apr-2019	> 0.2	5
		Italy	Maggiore	Natural Lake	MaE-04nov19	ERR5863106	45°58'00.0"N 8°39'00.0"E	45.966667, 8.650000	4-Nov-2019	> 0.2	5
		Italy	Maggiore	Natural Lake	Maggiore-5m	ERR5863127	45°58'00.0"N 8°39'00.0"E	45.966667, 8.650000	16-Oct-2017	> 0.2	5
		Italy	Maggiore	Natural Lake	Maggiore-100m	ERR5863128	45°58'00.0"N 8°39'00.0"E	45.966667, 8.650000	16-Oct-2017	> 0.2	100
		Italy	Maggiore	Natural Lake	MaH-09apr19	ERR3719144	45°58'00.0"N 8°39'00.0"E	45.966667, 8.650000	9-Apr-2019	> 0.2	300
		Italy	Maggiore	Natural Lake	MaH-04nov19	ERR5863107	45°58'00.0"N 8°39'00.0"E	45.966667, 8.650000	4-Nov-2019	> 0.2	300
		Italy	Maggiore	Natural Lake	Maggiore-300m	ERR5863129	45°58'00.0"N 8°39'00.0"E	45.966667, 8.650000	16-Oct-2017	> 0.2	300
		Switzerland	Greifensee	Natural Lake	GE-03apr19a	ERR3719141	47°20'59.8"N 8°40'45.6"E	47.349938, 8.679344	3-Apr-2019	> 0.2	5
		Switzerland	Greifensee	Natural Lake	GE-07nov19	ERR5863102	47°20'59.8"N 8°40'45.6"E	47.349938, 8.679344	7-Nov-2019	> 0.2	5
		Switzerland	Greifensee	Natural Lake	GH-07nov19	ERR5863103	47°20'59.8"N 8°40'45.6"E	47.349938, 8.679344	7-Nov-2019	> 0.2	20
		Switzerland	Thun	Natural Lake	TE-08apr19	ERR3719139	46°41'00.0"N 7°43'00.0"E	46.683333, 7.716667	8-Apr-2019	> 0.2	5
		Switzerland	Thun	Natural Lake	TE-11nov19	ERR5863116	46°41'00.0"N 7°43'00.0"E	46.683333, 7.716667	11-Nov-2019	> 0.2	5
		Switzerland	Thun	Natural Lake	TH-08apr19	ERR3719140	46°41'00.0"N 7°43'00.0"E	46.683333, 7.716667	8-Apr-2019	> 0.2	180
		Switzerland	Thun	Natural Lake	TH-Jun18	ERR4405442	46°41'00.0"N 7°43'00.0"E	46.683333, 7.716667	11-Jun-2018	> 0.2	180
		Switzerland	Thun	Natural Lake	TH-11nov19	ERR5863117	46°41'00.0"N 7°43'00.0"E	46.683333, 7.716667	11-Nov-2019	> 0.2	180
		Switzerland	Zurich	Natural Lake	ZE-3nov15	SRR7054681	47°18'00.0"N 8°34'00.0"E	47.300000, 8.566667	3-Nov-2015	> 0.2	5
		Switzerland	Zurich	Natural Lake	ZE-Oct18	ERR3997377	47°18'00.0"N 8°34'00.0"E	47.300000, 8.566667	17-Oct-2018	> 0.2	5
		Switzerland	Zurich	Natural Lake	ZE-03apr19	ERR3719137	47°18'00.0"N 8°34'00.0"E	47.300000, 8.566667	3-Apr-2019	> 0.2	5
		Switzerland	Zurich	Natural Lake	ZE-13nov19	ERR5863120	47°18'00.0"N 8°34'00.0"E	47.300000, 8.566667	13-Nov-2019	> 0.2	5
		Switzerland	Zurich	Natural Lake	Zurich-5m	N / A	47°18'00.0"N 8°34'00.0"E	47.300000, 8.566667	25-Oct-2017	> 0.2	5
		Switzerland	Zurich	Natural Lake	Zurich-40m	N / A	47°18'00.0"N 8°34'00.0"E	47.300000, 8.566667	N / A	> 0.2	40
		Switzerland	Zurich	Natural Lake	Zurich-60m	N / A	47°18'00.0"N 8°34'00.0"E	47.300000, 8.566667	25-Oct-2017	> 0.2	60
		Switzerland	Zurich	Natural Lake	ZH-3nov15	SRR7054680	47°18'00.0"N 8°34'00.0"E	47.300000, 8.566667	3-Nov-2015	> 0.2	80
		Switzerland	Zurich	Natural Lake	ZH-Jul18	ERR4405443	47°18'00.0"N 8°34'00.0"E	47.300000, 8.566667	11-Jul-2018	> 0.2	80
		Switzerland	Zurich	Natural Lake	ZH-Oct18	ERR3997378	47°18'00.0"N 8°34'00.0"E	47.300000, 8.566667	17-Oct-2018	> 0.2	80
		Switzerland	Zurich	Natural Lake	ZH-03apr19	ERR3719138	47°18'00.0"N 8°34'00.0"E	47.300000, 8.566667	3-Apr-2019	> 0.2	80
		Switzerland	Zurich	Natural Lake	ZH-13nov19	ERR5863121	47°18'00.0"N 8°34'00.0"E	47.300000, 8.566667	13-Nov-2019	> 0.2	80
		Switzerland	Zurich	Natural Lake	Zurich-80m	N / A	47°18'00.0"N 8°34'00.0"E	47.300000, 8.566667	N / A	> 0.2	80
		Switzerland/Germany/Austria	Constance	Natural Lake	CE-Jul18	ERR3997373	47°38'00.0"N 9°22'00.0"E	47.633333, 9.366667	3-Jul-2018	> 0.2	5
		Switzerland/Germany/Austria	Constance	Natural Lake	CE-Oct18	ERR3997374	47°38'00.0"N 9°22'00.0"E	47.633333, 9.366667	9-Oct-2018	> 0.2	5
		Switzerland/Germany/Austria	Constance	Natural Lake	CH-Jul18	ERR3997375	47°38'00.0"N 9°22'00.0"E	47.633333, 9.366667	3-Jul-2018	> 0.2	200
		Switzerland/Germany/Austria	Constance	Natural Lake	CH-Oct18	ERR3997376	47°38'00.0"N 9°22'00.0"E	47.633333, 9.366667	9-Oct-2018	> 0.2	200
	N O R T H A M E R I C A	Canada	Montjoie	Natural Lake	Montoje-130207-XF-SRR5818194	SRR5818194	45°24'32.8"N 72°05'57.8"W	45.409100, -72.099400	7-Feb-2013	N / A	N / A
		Canada	Montjoie	Natural Lake	Montoje-130628-MF-SRR5211163	SRR5211163	45°24'32.8"N 72°05'57.8"W	45.409100, -72.099400	28-Jun-2013	N / A	N / A
		Canada	Montjoie	Natural Lake	Montoje-130807-EF-SRR5818198	SRR5818198	45°24'32.8"N 72°05'57.8"W	45.409100, -72.099400	7-Aug-2013	N / A	N / A
		Canada	Montjoie	Natural Lake	Montoje-130807-MF-SRR5818192	SRR5818192	45°24'32.8"N 72°05'57.8"W	45.409100, -72.099400	7-Aug-2013	N / A	N / A
		Canada	Montjoie	Natural Lake	Montoje-140205-XF-SRR5818193	SRR5818193	45°24'32.8"N 72°05'57.8"W	45.409100, -72.099400	5-Feb-2014	N / A	N / A
		Canada	Montjoie	Natural Lake	Montoje-140625-MF-SRR5818199	SRR5818199	45°24'32.8"N 72°05'57.8"W	45.409100, -72.099400	25-Jun-2014	N / A	N / A
		Canada	Montjoie	Natural Lake	Montoje-140807-EF-SRR5818200	SRR5818200	45°24'32.8"N 72°05'57.8"W	45.409100, -72.099400	7-Aug-2014	N / A	N / A
		Canada	Montjoie	Natural Lake	Montoje-140807-MF-SRR5818197	SRR5818197	45°24'32.8"N 72°05'57.8"W	45.409100, -72.099400	7-Aug-2017	N / A	N / A
		Canada	Ontario	Natural Lake	Ontario-epi-SRR3990180	SRR3990180	43°56'00.6"N 78°00'13.8"W	43.933506, -78.003845	N / A	N / A	N / A
		Canada	Simoncouche	Natural Lake	SimonC-130206-EF-SRR5818196	SRR5818196	48°13'52.0"N 71°15'02.9"W	48.231100, -71.250800	6-Feb-2013	N / A	N / A
		Canada	Simoncouche	Natural Lake	SimonC-130626-EF-SRR5818191	SRR5818191	48°13'52.0"N 71°15'02.9"W	48.231100, -71.250800	26-Jun-2013	N / A	N / A
		Canada	Simoncouche	Natural Lake	SimonC-130805-EF-SRR5818195	SRR5818195	48°13'52.0"N 71°15'02.9"W	48.231100, -71.250800	5-Aug-2013	N / A	N / A
		Canada	Simoncouche	Natural Lake	SimonC-130805-MF-SRR5818245	SRR5818245	48°13'52.0"N 71°15'02.9"W	48.231100, -71.250800	5-Aug-2013	N / A	N / A
		Canada	Simoncouche	Natural Lake	SimonC-140212-EF-SRR5818249	SRR5818249	48°13'52.0"N 71°15'02.9"W	48.231100, -71.250800	12-Feb-2014	N / A	N / A
		Canada	Simoncouche	Natural Lake	SimonC-140625-EF-SRR5818247	SRR5818247	48°13'52.0"N 71°15'02.9"W	48.231100, -71.250800	25-Jun-2014	N / A	N / A
		Canada	Simoncouche	Natural Lake	SimonC-140806-EF-SRR5818246	SRR5818246	48°13'52.0"N 71°15'02.9"W	48.231100, -71.250800	6-Aug-2014	N / A	N / A
		Canada	Simoncouche	Natural Lake	SimonC-140806-MF-SRR5818243	SRR5818243	48°13'52.0"N 71°15'02.9"W	48.231100, -71.250800	6-Aug-2014	N / A	N / A
		USA	Erie	Natural Lake	Erie-SRR5225748	SRR5225748	41°42'32.4"N 83°15'00.0"W	41.709000, -83.250000	8-Jul-2014	> 100 µm	1 - 5
		USA	Erie	Natural Lake	Erie-SRR5227751	SRR5227751	41°42'32.4"N 83°15'00.0"W	41.709000, -83.250000	4-Aug-2014	> 100 µm	1 - 5
		USA	Michigan	Natural Lake	Michigan-ER15MSRF-SRR5273323	SRR5273323	44°30'16.7"N 83°02'45.1"W	44.504640, -83.045850	N / A	N / A	N / A
		USA	Michigan	Natural Lake	Michigan-ER78MSRF-SRR5273325	SRR5273325	44°42'04.0"N 82°51'14.7"W	44.701096, -82.854090	N / A	N / A	N / A
		USA	Michigan	Natural Lake	Michigan-HU45MSRF-SRR5273324	SRR5273324	44°42'04.0"N 82°51'14.7"W	44.701096, -82.854090	N / A	N / A	N / A
		USA	Michigan	Natural Lake	Michigan-MI27MSRF-SRR5273330	SRR5273330	44°30'16.7"N 83°02'45.1"W	44.504640, -83.045850	N / A	N / A	N / A
		USA	Michigan	Natural Lake	Michigan-ON33MSRF-SRR5273331	SRR5273331	44°42'04.0"N 82°51'14.7"W	44.701096, -82.854090	N / A	N / A	N / A
		USA	Michigan	Natural Lake	Michigan-SU08MSRF-SRR5273486	SRR5273486	44°30'16.7"N 83°02'45.1"W	44.504640, -83.045850	N / A	N / A	N / A
		USA	Mendota	Natural Lake	TYMEFLIES-ME11Sep2000-rr0077-SRR10955553	SRR10955553	43°05'58.2"N 89°24'16.2"W	43.099500, -89.404500	11-Sep-2000	N / A	N / A
		USA	Mendota	Natural Lake	TYMEFLIES-ME13Mar2001-rr0030-SRR10955151	SRR10955151	43°05'58.2"N 89°24'16.2"W	43.099500, -89.404500	13-Mar-2001	N / A	N / A
		USA	Mendota	Natural Lake	TYMEFLIES-ME17Jul2002-rr0112-SRR10955593	SRR10955593	43°05'58.2"N 89°24'16.2"W	43.099500, -89.404500	17-Jul-2002	N / A	N / A
		USA	Mendota	Natural Lake	TYMEFLIES-ME27Sep2002-rr0119-SRR10955595	SRR10955595	43°05'58.2"N 89°24'16.2"W	43.099500, -89.404500	27-Sep-2002	N / A	N / A
		USA	Mendota	Natural Lake	TYMEFLIES-ME07Aug2003-rr0061-SRR10955478	SRR10955478	43°05'58.2"N 89°24'16.2"W	43.099500, -89.404500	7-Aug-2003	N / A	N / A
		USA	Mendota	Natural Lake	TYMEFLIES-ME02Sep2004-rr0028-SRR10955145	SRR10955145	43°05'58.2"N 89°24'16.2"W	43.099500, -89.404500	2-Sep-2004	N / A	N / A
		USA	Mendota	Natural Lake	TYMEFLIES-ME16Sep2004-rr0005-SRR10955140	SRR10955140	43°05'58.2"N 89°24'16.2"W	43.099500, -89.404500	16-Sep-2004	N / A	N / A
		USA	Mendota	Natural Lake	TYMEFLIES-ME02Aug2005-rr0120-SRR10955594	SRR10955594	43°05'58.2"N 89°24'16.2"W	43.099500, -89.404500	2-Aug-2005	N / A	N / A
		USA	Mendota	Natural Lake	TYMEFLIES-ME19Sep2005-rr0107-SRR10955590	SRR10955590	43°05'58.2"N 89°24'16.2"W	43.099500, -89.404500	19-Sep-2005	N / A	N / A
		USA	Mendota	Natural Lake	TYMEFLIES-ME25Jul2006D11-rr0046-SRR10955147	SRR10955147	43°05'58.2"N 89°24'16.2"W	43.099500, -89.404500	25-Jul-2006	N / A	N / A
		USA	Mendota	Natural Lake	TYMEFLIES-ME18Aug2006D6-rr0029-SRR11637992	SRR11637992	43°05'58.2"N 89°24'16.2"W	43.099500, -89.404500	18-Aug-2006	N / A	N / A
		USA	Mendota	Natural Lake	TYMEFLIES-ME02Oct2008D10-rr0053-SRR10955153	SRR10955153	43°05'58.2"N 89°24'16.2"W	43.099500, -89.404500	2-Oct-2008	N / A	N / A
		USA	Mendota	Natural Lake	TYMEFLIES-ME17Oct2008D10-rr0110-SRR10955592	SRR10955592	43°05'58.2"N 89°24'16.2"W	43.099500, -89.404500	17-Oct-2008	N / A	N / A
		USA	Mendota	Natural Lake	TYMEFLIES-ME01Jun2009D10-rr0171-SRR10955922	SRR10955922	43°05'58.2"N 89°24'16.2"W	43.099500, -89.404500	1-Jun-2009	N / A	N / A
		USA	Mendota	Natural Lake	TYMEFLIES-ME10Aug2009-rr0048-SRR10955154	SRR10955154	43°05'58.2"N 89°24'16.2"W	43.099500, -89.404500	10-Aug-2009	N / A	N / A
		USA	Mendota	Natural Lake	TYMEFLIES-ME26Aug2009-rr0158-SRR10955999	SRR10955999	43°05'58.2"N 89°24'16.2"W	43.099500, -89.404500	26-Aug-2009	N / A	N / A
		USA	Mendota	Natural Lake	TYMEFLIES-ME03May2011-rr0142-SRR12658722	SRR12658722	43°05'58.2"N 89°24'16.2"W	43.099500, -89.404500	3-May-2011	N / A	N / A
		USA	Mendota	Natural Lake	TYMEFLIES-ME22Aug2011-rr0173-SRR11069764	SRR11069764	43°05'58.2"N 89°24'16.2"W	43.099500, -89.404500	22-Aug-2011	N / A	N / A
		USA	Mendota	Natural Lake	TYMEFLIES-ME03Oct2011-rr0186-SRR10955856	SRR10955856	43°05'58.2"N 89°24'16.2"W	43.099500, -89.404500	3-Oct-2011	N / A	N / A
		USA	Mendota	Natural Lake	TYMEFLIES-ME20Jul2012-rr0037-SRR10955149	SRR10955149	43°05'58.2"N 89°24'16.2"W	43.099500, -89.404500	20-Jul-2012	N / A	N / A
		USA	Mendota	Natural Lake	TYMEFLIES-ME27Jul2012-rr0045-SRR10955150	SRR10955150	43°05'58.2"N 89°24'16.2"W	43.099500, -89.404500	27-Jul-2012	N / A	N / A
		USA	Mendota	Natural Lake	TYMEFLIES-ME03Aug2012-rr0069-SRR10955522	SRR10955522	43°05'58.2"N 89°24'16.2"W	43.099500, -89.404500	3-Aug-2012	N / A	N / A
		USA	Mendota	Natural Lake	TYMEFLIES-ME13Sep2012-rr0079-SRR10955548	SRR10955548	43°05'58.2"N 89°24'16.2"W	43.099500, -89.404500	13-Sep-2012	N / A	N / A
		USA	Mendota	Natural Lake	TYMEFLIES-ME21Sep2012-rr0179-SRR11069770	SRR11069770	43°05'58.2"N 89°24'16.2"W	43.099500, -89.404500	21-Sep-2012	N / A	N / A
		USA	Mendota	Natural Lake	TYMEFLIES-ME07May2013-rr0095-SRR10955558	SRR10955558	43°05'58.2"N 89°24'16.2"W	43.099500, -89.404500	7-May-2013	N / A	N / A
		USA	Mendota	Natural Lake	TYMEFLIES-ME13May2013-rr0097-SRR10955557	SRR10955557	43°05'58.2"N 89°24'16.2"W	43.099500, -89.404500	13-May-2013	N / A	N / A
		USA	Mendota	Natural Lake	TYMEFLIES-ME16May2013-rr0016-SRR10955148	SRR10955148	43°05'58.2"N 89°24'16.2"W	43.099500, -89.404500	16-May-2013	N / A	N / A
		USA	Mendota	Natural Lake	TYMEFLIES-ME18Jul2013-rr0190-SRR10955929	SRR10955929	43°05'58.2"N 89°24'16.2"W	43.099500, -89.404500	18-Jul-2013	N / A	N / A
		USA	Mendota	Natural Lake	TYMEFLIES-ME23Aug2013-rr0131-SRR10955658	SRR10955658	43°05'58.2"N 89°24'16.2"W	43.099500, -89.404500	23-Aug-2013	N / A	N / A
		USA	Mendota	Natural Lake	TYMEFLIES-ME14Nov2013-rr0054-SRR10955194	SRR10955194	43°05'58.2"N 89°24'16.2"W	43.099500, -89.404500	14-Nov-2013	N / A	N / A
		USA	Mendota	Natural Lake	TYMEFLIES-ME02Feb2014D0-rr0091-SRR10955521	SRR10955521	43°05'58.2"N 89°24'16.2"W	43.099500, -89.404500	2-Feb-2014	N / A	N / A
		USA	Mendota	Natural Lake	TYMEFLIES-ME15May2014-rr0127-SRR10955596	SRR10955596	43°05'58.2"N 89°24'16.2"W	43.099500, -89.404500	15-May-2014	N / A	N / A
		USA	Mendota	Natural Lake	TYMEFLIES-ME23May2014-rr0056-SRR10955195	SRR10955195	43°05'58.2"N 89°24'16.2"W	43.099500, -89.404500	23-May-2014	N / A	N / A
		USA	Mendota	Natural Lake	TYMEFLIES-ME28May2014-rr0066-SRR11069762	SRR11069762	43°05'58.2"N 89°24'16.2"W	43.099500, -89.404500	28-May-2014	N / A	N / A
		USA	Mendota	Natural Lake	TYMEFLIES-ME08Jun2014-rr0072-SRR10955550	SRR10955550	43°05'58.2"N 89°24'16.2"W	43.099500, -89.404500	8-Jun-2014	N / A	N / A
		USA	Mendota	Natural Lake	TYMEFLIES-ME16Jun2014-rr0035-SRR10955138	SRR10955138	43°05'58.2"N 89°24'16.2"W	43.099500, -89.404500	16-Jun-2014	N / A	N / A
		USA	Mendota	Natural Lake	TYMEFLIES-ME17Jun2014-rr0152-SRR10955784	SRR10955784	43°05'58.2"N 89°24'16.2"W	43.099500, -89.404500	17-Jun-2014	N / A	N / A
		USA	Mendota	Natural Lake	TYMEFLIES-ME18Jun2014-rr0124-SRR10955597	SRR10955597	43°05'58.2"N 89°24'16.2"W	43.099500, -89.404500	18-Jun-2014	N / A	N / A
		USA	Mendota	Natural Lake	TYMEFLIES-ME24Jun2014-rr0157-SRR10955842	SRR10955842	43°05'58.2"N 89°24'16.2"W	43.099500, -89.404500	24-Jun-2014	N / A	N / A
		USA	Mendota	Natural Lake	TYMEFLIES-ME04Jul2014-rr0021-SRR10955141	SRR10955141	43°05'58.2"N 89°24'16.2"W	43.099500, -89.404500	4-Jul-2014	N / A	N / A
		USA	Mendota	Natural Lake	TYMEFLIES-ME17Jul2014-rr0163-SRR10955844	SRR10955844	43°05'58.2"N 89°24'16.2"W	43.099500, -89.404500	17-Jul-2014	N / A	N / A
		USA	Mendota	Natural Lake	TYMEFLIES-ME03Aug2014-rr0181-SRR10955855	SRR10955855	43°05'58.2"N 89°24'16.2"W	43.099500, -89.404500	3-Aug-2014	N / A	N / A
		USA	Mendota	Natural Lake	TYMEFLIES-ME07Aug2014-rr0172-SRR10955857	SRR10955857	43°05'58.2"N 89°24'16.2"W	43.099500, -89.404500	7-Aug-2014	N / A	N / A
		USA	Mendota	Natural Lake	TYMEFLIES-ME24Aug2014-rr0011-SRR10955146	SRR10955146	43°05'58.2"N 89°24'16.2"W	43.099500, -89.404500	24-Aug-2014	N / A	N / A
		USA	Mendota	Natural Lake	TYMEFLIES-ME25Aug2014-rr0139-SRR12658720	SRR12658720	43°05'58.2"N 89°24'16.2"W	43.099500, -89.404500	25-Aug-2014	N / A	N / A
		USA	Mendota	Natural Lake	TYMEFLIES-ME27Aug2014-rr0191-SRR10955928	SRR10955928	43°05'58.2"N 89°24'16.2"W	43.099500, -89.404500	27-Aug-2014	N / A	N / A
		USA	Mendota	Natural Lake	TYMEFLIES-ME28Aug2014-rr0085-SRR11638434	SRR11638434	43°05'58.2"N 89°24'16.2"W	43.099500, -89.404500	28-Aug-2014	N / A	N / A
		USA	Mendota	Natural Lake	TYMEFLIES-ME29Aug2014-rr0070-SRR11638334	SRR11638334	43°05'58.2"N 89°24'16.2"W	43.099500, -89.404500	29-Aug-2014	N / A	N / A
		USA	Mendota	Natural Lake	TYMEFLIES-ME07Sep2014-rr0145-SRR11069765	SRR11069765	43°05'58.2"N 89°24'16.2"W	43.099500, -89.404500	7-Sep-2014	N / A	N / A
		USA	Mendota	Natural Lake	TYMEFLIES-ME11Sep2014-rr0078-SRR12658710	SRR12658710	43°05'58.2"N 89°24'16.2"W	43.099500, -89.404500	11-Sep-2014	N / A	N / A
		USA	Mendota	Natural Lake	TYMEFLIES-ME13Sep2014-rr0020-SRR11637951	SRR11637951	43°05'58.2"N 89°24'16.2"W	43.099500, -89.404500	13-Sep-2014	N / A	N / A
		USA	Mendota	Natural Lake	TYMEFLIES-ME21Sep2014-rr0126-SRR11639491	SRR11639491	43°05'58.2"N 89°24'16.2"W	43.099500, -89.404500	21-Sep-2014	N / A	N / A
		USA	Mendota	Natural Lake	TYMEFLIES-ME24Sep2014-rr0049-SRR10955152	SRR10955152	43°05'58.2"N 89°24'16.2"W	43.099500, -89.404500	24-Sep-2014	N / A	N / A
		USA	Mendota	Natural Lake	TYMEFLIES-ME28Sep2014-rr0002-SRR10955135	SRR10955135	43°05'58.2"N 89°24'16.2"W	43.099500, -89.404500	28-Sep-2014	N / A	N / A
		USA	Mendota	Natural Lake	TYMEFLIES-ME01Oct2014-rr0057-SRR10955476	SRR10955476	43°05'58.2"N 89°24'16.2"W	43.099500, -89.404500	1-Oct-2014	N / A	N / A
		USA	Mendota	Natural Lake	TYMEFLIES-ME05Oct2014-rr0194-SRR11647637	SRR11647637	43°05'58.2"N 89°24'16.2"W	43.099500, -89.404500	5-Oct-2014	N / A	N / A
		USA	Mendota	Natural Lake	TYMEFLIES-ME11Apr2015-rr0082-SRR10955555	SRR10955555	43°05'58.2"N 89°24'16.2"W	43.099500, -89.404500	11-Apr-2015	N / A	N / A
		USA	Mendota	Natural Lake	TYMEFLIES-ME02May2015-rr0144-SRR11646432	SRR11646432	43°05'58.2"N 89°24'16.2"W	43.099500, -89.404500	2-May-2015	N / A	N / A
		USA	Mendota	Natural Lake	TYMEFLIES-ME09May2015-rr0138-SRR11639925	SRR11639925	43°05'58.2"N 89°24'16.2"W	43.099500, -89.404500	9-May-2015	N / A	N / A
		USA	Mendota	Natural Lake	TYMEFLIES-ME19May2015-rr0174-SRR10955854	SRR10955854	43°05'58.2"N 89°24'16.2"W	43.099500, -89.404500	19-May-2015	N / A	N / A
		USA	Mendota	Natural Lake	TYMEFLIES-ME05Jun2015-rr0088-SRR10955549	SRR10955549	43°05'58.2"N 89°24'16.2"W	43.099500, -89.404500	5-Jun-2015	N / A	N / A
		USA	Mendota	Natural Lake	TYMEFLIES-ME10Jul2015-rr0105-SRR11638770	SRR11638770	43°05'58.2"N 89°24'16.2"W	43.099500, -89.404500	10-Jul-2015	N / A	N / A
		USA	Mendota	Natural Lake	TYMEFLIES-ME21Jul2015-rr0166-SRR10955845	SRR10955845	43°05'58.2"N 89°24'16.2"W	43.099500, -89.404500	21-Jul-2015	N / A	N / A
		USA	Mendota	Natural Lake	TYMEFLIES-ME24Jul2015-rr0143-SRR12658718	SRR12658718	43°05'58.2"N 89°24'16.2"W	43.099500, -89.404500	24-Jul-2015	N / A	N / A
		USA	Mendota	Natural Lake	TYMEFLIES-ME28Jul2015-rr0122-SRR11638840	SRR11638840	43°05'58.2"N 89°24'16.2"W	43.099500, -89.404500	28-Jul-2015	N / A	N / A
		USA	Mendota	Natural Lake	TYMEFLIES-ME07Aug2015-rr0055-SRR10955196	SRR10955196	43°05'58.2"N 89°24'16.2"W	43.099500, -89.404500	7-Aug-2015	N / A	N / A
		USA	Mendota	Natural Lake	TYMEFLIES-ME09Aug2015-rr0007-SRR10955143	SRR10955143	43°05'58.2"N 89°24'16.2"W	43.099500, -89.404500	9-Aug-2015	N / A	N / A
		USA	Mendota	Natural Lake	TYMEFLIES-ME01Sep2015-rr0184-SRR11646531	SRR11646531	43°05'58.2"N 89°24'16.2"W	43.099500, -89.404500	1-Sep-2015	N / A	N / A
		USA	Mendota	Natural Lake	TYMEFLIES-ME13Sep2015-rr0068-SRR11638223	SRR11638223	43°05'58.2"N 89°24'16.2"W	43.099500, -89.404500	13-Sep-2015	N / A	N / A
		USA	Mendota	Natural Lake	TYMEFLIES-ME22Sep2015-rr0134-SRR12658719	SRR12658719	43°05'58.2"N 89°24'16.2"W	43.099500, -89.404500	22-Sep-2015	N / A	N / A
		USA	Mendota	Natural Lake	TYMEFLIES-ME26Sep2015-rr0052-SRR11638128	SRR11638128	43°05'58.2"N 89°24'16.2"W	43.099500, -89.404500	26-Sep-2015	N / A	N / A
		USA	Mendota	Natural Lake	TYMEFLIES-ME15Oct2015-rr0098-SRR10955591	SRR10955591	43°05'58.2"N 89°24'16.2"W	43.099500, -89.404500	15-Oct-2015	N / A	N / A
		USA	Mendota	Natural Lake	TYMEFLIES-ME18Oct2015-rr0135-SRR10955660	SRR10955660	43°05'58.2"N 89°24'16.2"W	43.099500, -89.404500	18-Oct-2015	N / A	N / A
		USA	Mendota	Natural Lake	TYMEFLIES-ME03Nov2015-rr0059-SRR11069761	SRR11069761	43°05'58.2"N 89°24'16.2"W	43.099500, -89.404500	3-Nov-2015	N / A	N / A
		USA	Mendota	Natural Lake	TYMEFLIES-ME06Apr2016-rr0183-SRR10956001	SRR10956001	43°05'58.2"N 89°24'16.2"W	43.099500, -89.404500	6-Apr-2016	N / A	N / A
		USA	Mendota	Natural Lake	TYMEFLIES-ME13Apr2016-rr0031-SRR10955142	SRR10955142	43°05'58.2"N 89°24'16.2"W	43.099500, -89.404500	13-Apr-2016	N / A	N / A
		USA	Mendota	Natural Lake	TYMEFLIES-ME30Jun2016-rr0036-SRR11638000	SRR11638000	43°05'58.2"N 89°24'16.2"W	43.099500, -89.404500	30-Jun-2016	N / A	N / A
		USA	Mendota	Natural Lake	TYMEFLIES-ME08Jul2016-rr0075-SRR10955552	SRR10955552	43°05'58.2"N 89°24'16.2"W	43.099500, -89.404500	8-Jul-2016	N / A	N / A
		USA	Mendota	Natural Lake	TYMEFLIES-ME20Jul2016-rr0004-SRR10955137	SRR10955137	43°05'58.2"N 89°24'16.2"W	43.099500, -89.404500	20-Jul-2016	N / A	N / A
		USA	Mendota	Natural Lake	TYMEFLIES-ME21Oct2016-rr0090-SRR10955551	SRR10955551	43°05'58.2"N 89°24'16.2"W	43.099500, -89.404500	21-Oct-2016	N / A	N / A
		USA	Mendota	Natural Lake	TYMEFLIES-ME21Apr2017-rr0133-SRR10955659	SRR10955659	43°05'58.2"N 89°24'16.2"W	43.099500, -89.404500	21-Apr-2017	N / A	N / A
		USA	Mendota	Natural Lake	TYMEFLIES-ME12May2017-rr0187-SRR10955853	SRR10955853	43°05'58.2"N 89°24'16.2"W	43.099500, -89.404500	12-May-2017	N / A	N / A
		USA	Mendota	Natural Lake	TYMEFLIES-ME11Jul2017-rr0087-SRR10955554	SRR10955554	43°05'58.2"N 89°24'16.2"W	43.099500, -89.404500	11-Jul-2017	N / A	N / A
		USA	Mendota	Natural Lake	TYMEFLIES-ME18Jul2017-rr0156-SRR10955846	SRR10955846	43°05'58.2"N 89°24'16.2"W	43.099500, -89.404500	18-Jul-2017	N / A	N / A
		USA	Mendota	Natural Lake	TYMEFLIES-ME05Aug2017-rr0165-SRR10955843	SRR10955843	43°05'58.2"N 89°24'16.2"W	43.099500, -89.404500	5-Aug-2017	N / A	N / A
		USA	Mendota	Natural Lake	TYMEFLIES-ME18Aug2017-rr0027-SRR10955139	SRR10955139	43°05'58.2"N 89°24'16.2"W	43.099500, -89.404500	18-Aug-2017	N / A	N / A
		USA	Mendota	Natural Lake	TYMEFLIES-ME30Aug2017-rr0003-SRR10955136	SRR10955136	43°05'58.2"N 89°24'16.2"W	43.099500, -89.404500	30-Aug-2017	N / A	N / A
		USA	Mendota	Natural Lake	TYMEFLIES-ME07Sep2017-rr0141-SRR12658723	SRR12658723	43°05'58.2"N 89°24'16.2"W	43.099500, -89.404500	7-Sep-2017	N / A	N / A
		USA	Mendota	Natural Lake	TYMEFLIES-ME11Apr2018-rr0136-SRR12658717	SRR12658717	43°05'58.2"N 89°24'16.2"W	43.099500, -89.404500	11-Apr-2018	N / A	N / A
		USA	Mendota	Natural Lake	TYMEFLIES-ME20Apr2018-rr0058-SRR10955477	SRR10955477	43°05'58.2"N 89°24'16.2"W	43.099500, -89.404500	20-Apr-2018	N / A	N / A
		USA	Mendota	Natural Lake	TYMEFLIES-ME07Jun2018-rr0034-SRR10955144	SRR10955144	43°05'58.2"N 89°24'16.2"W	43.099500, -89.404500	7-Jun-2018	N / A	N / A
	A S I A	China	Taihu	Natural Lake	Taihu-SRR1972501	SRR1972501	31°16'12.0"N 120°15'36.0"E	31.270000, 120.260000	Aug-2006	N / A	0
		China	Taihu	Natural Lake	Taihu-SRR1994395	SRR1994395	31°16'12.0"N 120°15'36.0"E	31.270000, 120.260000	Aug-2006	N / A	0
		Japan	Ikeda	Natural Lake	Ikeda-5m	ERR5863122	31°14'11.8"N 130°33'48.6"E	31.236598, 130.563502	25-Nov-2017	> 0.2	5
		Japan	Ikeda	Natural Lake	Ikeda-50m	ERR5863123	31°14'11.8"N 130°33'48.6"E	31.236598, 130.563502	25-Nov-2017	> 0.2	50
		Japan	Ikeda	Natural Lake	Ikeda-100m	ERR5863124	31°14'11.8"N 130°33'48.6"E	31.236598, 130.563502	25-Nov-2017	> 0.2	100
		Japan	Ikeda	Natural Lake	Ikeda-150m	ERR5863125	31°14'11.8"N 130°33'48.6"E	31.236598, 130.563502	25-Nov-2017	> 0.2	150
		Japan	Ikeda	Natural Lake	Ikeda-200m	ERR5863126	31°14'11.8"N 130°33'48.6"E	31.236598, 130.563502	25-Nov-2017	> 0.2	200
		Japan	Biwa	Natural Lake	LBG-julE-5m-2016	DRR125121	35°21'38.2"N 136°10'03.8"E	35.360623, 136.167732	20-Jul-2016	> 0.2	5
		Japan	Biwa	Natural Lake	LBG-augE-5m-2016	DRR125122	35°21'38.2"N 136°10'03.8"E	35.360623, 136.167732	18-Aug-2016	> 0.2	5
		Japan	Biwa	Natural Lake	LBG-sepE-5m-2016	DRR125123	35°21'38.2"N 136°10'03.8"E	35.360623, 136.167732	27-Sep-2016	> 0.2	5
		Japan	Biwa	Natural Lake	LBG-sepH-65m-2016	DRR125124	35°21'38.2"N 136°10'03.8"E	35.360623, 136.167732	13-Sep-2016	> 0.2	65
		Japan	Biwa	Natural Lake	LBG-octH-65m-2016	DRR125125	35°21'38.2"N 136°10'03.8"E	35.360623, 136.167732	11-Oct-2018	> 0.2	65
		Japan	Biwa	Natural Lake	LBG-novH-65m-2016	DRR125126	35°21'38.2"N 136°10'03.8"E	35.360623, 136.167732	17-Nov-2016	> 0.2	65
		Japan	Biwa	Natural Lake	LBG-decH-65m-2016	DRR125127	35°21'38.2"N 136°10'03.8"E	35.360623, 136.167732	12-Dec-2016	> 0.2	65
		Japan	Motosu	Natural Lake	Motosu-5m	N / A	35°27'50.3"N 138°35'01.9"E	35.463968, 138.583848	7-Sep-2015	> 0.2	5
		Japan	Motosu	Natural Lake	Motosu-100m	DRR068879	35°27'50.3"N 138°35'01.9"E	35.463968, 138.583848	7-Sep-2015	> 0.2	100
		Russia	Baikal	Natural Lake	Baikal-5m	SRR5896115	51°50'00.0"N 104°47'00.0"E	51.833333, 104.783333	29-Mar-2018	> 0.2	5
		Russia	Baikal	Natural Lake	Baikal-20m	SRR5896114	51°50'00.0"N 104°47'00.0"E	51.833333, 104.783333	29-Mar-2018	> 0.2	20
		Russia	Baikal	Natural Lake	Baikal-1250m	SRR12053441	51°50'00.0"N 104°47'00.0"E	51.833333, 104.783333	29-Mar-2018	> 0.2	1250
		Russia	Baikal	Natural Lake	Baikal-1350m	SRR12053440	51°50'00.0"N 104°47'00.0"E	51.833333, 104.783333	29-Mar-2018	> 0.2	1350
	A F R I C A	DR Congo/Rwanda	Kivu	Natural Lake	Kivu52m-SRR5214709	SRR5214709	1°46'48.0"S 29°12'00.0"E	-1.780000, 29.200000	6-Jan-2011	N / A	52
		DR Congo/Rwanda	Kivu	Natural Lake	Kivu275m-SRR5214703	SRR5214703	2°01'43.7"S 29°10'32.2"E	-2.028800, 29.175600	14-Mar-2015	N / A	275
		DR Congo/Rwanda	Kivu	Natural Lake	Kivu275m-SRR5214704	SRR5214704	2°01'43.7"S 29°10'32.2"E	-2.028800, 29.175600	14-Mar-2015	N / A	325
		Tanzania	Tanganyika	Natural Lake	TNGK-Mahale-S4-surface-SRR7985395	SRR7985395	6°26'40.6"S 29°54'15.1"E	-6.444600, 29.904200	11-Jul-2015	N / A	surface water
		Tanzania	Tanganyika	Natural Lake	TNGK-Mahale-S9-surface-SRR7052951	SRR7052951	6°27'58.3"S 29°56'26.9"E	-6.466200, 29.940800	14-Jul-2015	N / A	surface water
		Tanzania	Tanganyika	Natural Lake	TNGK-Mahale-N1-surface-SRR7985596	SRR7985596	5°44'11.8"S 29°55'09.8"E	-5.736600, 29.919400	16-Jul-2015	N / A	surface water
		Tanzania	Tanganyika	Natural Lake	TNGK-Mahale-N5-surface-SRR7985617	SRR7985617	6°00'04.3"S 29°48'36.7"E	-6.001200, 29.810200	18-Jul-2015	N / A	surface water
		Tanzania	Tanganyika	Natural Lake	TNGK-Mahale-A-surface-SRR7988745	SRR7988745	5°34'44.0"S 29°30'50.4"E	-5.578900, 29.514000	22-Jul-2015	N / A	surface water
		Tanzania	Tanganyika	Natural Lake	TNGK-Kigoma-12-surface-SRR7990527	SRR7990527	4°50'12.8"S 29°36'31.3"E	-4.836900, 29.608700	23-Oct-2015	N / A	surface water
		Tanzania	Tanganyika	Natural Lake	TNGK-Kigoma-Deep-Cast-0m-SRR7053051	SRR7053051	4°54'19.4"S 29°29'07.1"E	-4.905400, 29.485300	25-Jul-2015	N / A	0
		Tanzania	Tanganyika	Natural Lake	TNGK-Kigoma-Deep-Cast-35m-SRR7053298	SRR7053298	4°54'19.4"S 29°29'07.1"E	-4.905400, 29.485300	25-Jul-2015	N / A	35
		Tanzania	Tanganyika	Natural Lake	TNGK-Kigoma-Deep-Cast-65m-SRR7990525	SRR7990525	4°54'19.4"S 29°29'07.1"E	-4.905400, 29.485300	25-Jul-2015	N / A	65
		Tanzania	Tanganyika	Natural Lake	TNGK-Kigoma-Deep-Cast-100m-SRR7990334	SRR7990334	4°54'19.4"S 29°29'07.1"E	-4.905400, 29.485300	25-Jul-2015	N / A	100
		Tanzania	Tanganyika	Natural Lake	TNGK-Kigoma-Deep-Cast-150m-SRR7052952	SRR7052952	4°54'19.4"S 29°29'07.1"E	-4.905400, 29.485300	25-Jul-2015	N / A	150
		Tanzania	Tanganyika	Natural Lake	TNGK-Kigoma-Deep-Cast-250m-SRR7989281	SRR7989281	4°54'19.4"S 29°29'07.1"E	-4.905400, 29.485300	25-Jul-2015	N / A	250
		Tanzania	Tanganyika	Natural Lake	TNGK-Kigoma-Deep-Cast-300m-SRR7979708	SRR7979708	4°54'19.4"S 29°29'07.1"E	-4.905400, 29.485300	25-Jul-2015	N / A	300
		Tanzania	Tanganyika	Natural Lake	TNGK-Kigoma-Deep-Cast-1200m-SRR7008010	SRR7008010	4°54'19.4"S 29°29'07.1"E	-4.905400, 29.485300	25-Jul-2015	N / A	1200
		Tanzania	Tanganyika	Natural Lake	TNGK-Kigoma-Offshore-0m-SRR7990717	SRR7990717	4°53'29.4"S 29°35'09.6"E	-4.891500, 29.586000	23-Oct-2015	N / A	0
		Tanzania	Tanganyika	Natural Lake	TNGK-Kigoma-Offshore-40m-SRR7990546	SRR7990546	4°53'29.4"S 29°35'09.6"E	-4.891500, 29.586000	23-Oct-2015	N / A	40
		Tanzania	Tanganyika	Natural Lake	TNGK-Kigoma-Offshore-80m-SRR7990526	SRR7990526	4°53'29.4"S 29°35'09.6"E	-4.891500, 29.586000	23-Oct-2015	N / A	80
		Tanzania	Tanganyika	Natural Lake	TNGK-Kigoma-Offshore-120m-SRR7053297	SRR7053297	4°53'29.4"S 29°35'09.6"E	-4.891500, 29.586000	23-Oct-2015	N / A	120
		Tanzania	Tanganyika	Natural Lake	TNGK-Mahale-Deep-Cast-10m-SRR7985618	SRR7985618	6°10'43.0"S 29°39'28.8"E	-6.178600, 29.658000	21-Jul-2015	N / A	10
		Tanzania	Tanganyika	Natural Lake	TNGK-Mahale-Deep-Cast-50m-SRR7052762	SRR7052762	6°10'43.0"S 29°39'28.8"E	-6.178600, 29.658000	21-Jul-2015	N / A	50
		Tanzania	Tanganyika	Natural Lake	TNGK-Mahale-Deep-Cast-65m-SRR7985589	SRR7985589	6°10'43.0"S 29°39'28.8"E	-6.178600, 29.658000	21-Jul-2015	N / A	65
		Tanzania	Tanganyika	Natural Lake	TNGK-Mahale-Deep-Cast-100m-SRR7053050	SRR7053050	6°10'43.0"S 29°39'28.8"E	-6.178600, 29.658000	21-Jul-2015	N / A	100
		Tanzania	Tanganyika	Natural Lake	TNGK-Mahale-Deep-Cast-200m-SRR7008372	SRR7008372	6°10'43.0"S 29°39'28.8"E	-6.178600, 29.658000	21-Jul-2015	N / A	200
		Tanzania	Tanganyika	Natural Lake	TNGK-Mahale-Deep-Cast-400m-SRR7979709	SRR7979709	6°10'43.0"S 29°39'28.8"E	-6.178600, 29.658000	21-Jul-2015	N / A	400
R E S E R V O I R M E T A G E N O M E S	E U R O P E	Czech Republic	Klíčava	Reservoir	KE-20nov19	N / A	50°03'58.0"N 13°55'56.0"E	50.066111, 13.932222	20-Nov-2019	> 0.2	5
		Czech Republic	Klíčava	Reservoir	KH-20nov19	N / A	50°03'58.0"N 13°55'56.0"E	50.066111, 13.932222	20-Nov-2019	> 0.2	15
		Czech Republic	Římov	Reservoir	RE-16jun15	ERR3761194	48°50'54.7"N 14°29'26.6"E	48.848516, 14.490728	16-Jun-2015	> 0.2	0.5
		Czech Republic	Římov	Reservoir	RE-4nov15	ERR3761195	48°50'54.7"N 14°29'26.6"E	48.848516, 14.490728	4-Nov-2015	> 0.2	0.5
		Czech Republic	Římov	Reservoir	RE-20apr16	ERR3761196	48°50'54.7"N 14°29'26.6"E	48.848516, 14.490728	20-Apr-2016	> 0.2	0.5
		Czech Republic	Římov	Reservoir	RH-20apr16	ERR3761197	48°50'54.7"N 14°29'26.6"E	48.848516, 14.490728	20-Apr-2016	> 0.2	30
		Czech Republic	Římov	Reservoir	RE-15aug16	ERR3761198	48°50'54.7"N 14°29'26.6"E	48.848516, 14.490728	15-Aug-2016	> 0.2	0.5
		Czech Republic	Římov	Reservoir	RH-15aug16	ERR3761199	48°50'54.7"N 14°29'26.6"E	48.848516, 14.490728	15-Aug-2016	> 0.2	30
		Czech Republic	Římov	Reservoir	RE-9nov16	ERR3761200	48°50'54.7"N 14°29'26.6"E	48.848516, 14.490728	9-Nov-2016	> 0.2	0.5
		Czech Republic	Římov	Reservoir	RH-9nov16	ERR3761201	48°50'54.7"N 14°29'26.6"E	48.848516, 14.490728	9-Nov-2016	> 0.2	30
		Czech Republic	Římov	Reservoir	RE-14apr17	ERR3761202-ERR3761203	48°50'54.7"N 14°29'26.6"E	48.848516, 14.490728	14-Apr-2017	> 0.2	0.5
		Czech Republic	Římov	Reservoir	RH-14apr17	ERR3761204-ERR3761205	48°50'54.7"N 14°29'26.6"E	48.848516, 14.490728	14-Apr-2017	> 0.2	30
		Czech Republic	Římov	Reservoir	RE-23may17	ERR3761206-ERR3761213	48°50'54.7"N 14°29'26.6"E	48.848516, 14.490728	23-May-2017	> 0.2	0.5
		Czech Republic	Římov	Reservoir	RH-23may17	ERR3761214-ERR3761219	48°50'54.7"N 14°29'26.6"E	48.848516, 14.490728	23-May-2017	> 0.2	30
		Czech Republic	Římov	Reservoir	RE-27jun17	ERR3761220-ERR3761221	48°50'54.7"N 14°29'26.6"E	48.848516, 14.490728	27-Jun-2017	> 0.2	0.5
		Czech Republic	Římov	Reservoir	RH-27jun17	ERR3761222-ERR3761223	48°50'54.7"N 14°29'26.6"E	48.848516, 14.490728	27-Jun-2017	> 0.2	30
		Czech Republic	Římov	Reservoir	RE-26jul17	ERR3761224-ERR3761225	48°50'54.7"N 14°29'26.6"E	48.848516, 14.490728	26-Jul-2017	> 0.2	0.5
		Czech Republic	Římov	Reservoir	RH-26jul17	ERR3761226-ERR3761227	48°50'54.7"N 14°29'26.6"E	48.848516, 14.490728	26-Jul-2017	> 0.2	30
		Czech Republic	Římov	Reservoir	RE-18aug17	ERR3761228-ERR3761229	48°50'54.7"N 14°29'26.6"E	48.848516, 14.490728	18-Aug-2017	> 0.2	0.5
		Czech Republic	Římov	Reservoir	RH-18aug17	ERR3761230-ERR3761231	48°50'54.7"N 14°29'26.6"E	48.848516, 14.490728	18-Aug-2017	> 0.2	30
		Czech Republic	Římov	Reservoir	RE-01apr19	N / A	48°50'54.7"N 14°29'26.6"E	48.848516, 14.490728	1-Apr-2019	> 0.2	0.5
		Czech Republic	Římov	Reservoir	RH-01apr19	N / A	48°50'54.7"N 14°29'26.6"E	48.848516, 14.490728	1-Apr-2019	> 0.2	30
		Czech Republic	Římov	Reservoir	RE-24jun19	N / A	48°50'54.7"N 14°29'26.6"E	48.848516, 14.490728	24-Jun-2019	> 0.2	0.5
		Czech Republic	Římov	Reservoir	RH-24jun19	N / A	48°50'54.7"N 14°29'26.6"E	48.848516, 14.490728	24-Jun-2019	> 0.2	30
		Czech Republic	Římov	Reservoir	RE-07oct19	N / A	48°50'54.7"N 14°29'26.6"E	48.848516, 14.490728	7-Oct-2019	> 0.2	0.5
		Czech Republic	Římov	Reservoir	RH-07oct19	N / A	48°50'54.7"N 14°29'26.6"E	48.848516, 14.490728	7-Oct-2019	> 0.2	30
		Czech Republic	Římov	Reservoir	RE-26aug19	N / A	48°50'54.7"N 14°29'26.6"E	48.848516, 14.490728	26-Aug-2019	> 0.2	0.5
		Czech Republic	Římov	Reservoir	RH-26aug19	N / A	48°50'54.7"N 14°29'26.6"E	48.848516, 14.490728	26-Aug-2019	> 0.2	30
		Czech Republic	Žlutice	Reservoir	ZLE-19nov19	N / A	50°05'18.0"N 13°07'40.0"E	50.088333, 13.127778	19-Nov-2019	> 0.2	5
		Czech Republic	Žlutice	Reservoir	ZLH-19nov19	N / A	50°05'18.0"N 13°07'40.0"E	50.088333, 13.127778	19-Nov-2019	> 0.2	15
	NORTH AMERICA	Canada	Powell	Reservoir	Powell-2010-150m-SRR6481037	SRR6481037	50°03'43.6"N 124°43'17.0"W	50.062100, -124.721400	24-Jun-2010	N / A	150
		Canada	Powell	Reservoir	Powell-2010-200m-SRR6481097	SRR6481097	50°03'43.6"N 124°43'17.0"W	50.062100, -124.721400	24-Jun-2010	N / A	200
		Canada	Powell	Reservoir	Powell-2010-300m-SRR6481100	SRR6481100	50°03'43.6"N 124°43'17.0"W	50.062100, -124.721400	24-Jun-2010	N / A	300
		Canada	Powell	Reservoir	Powell-2010-330m-SRR6481098	SRR6481098	50°03'43.6"N 124°43'17.0"W	50.062100, -124.721400	24-Jun-2010	N / A	330
P O S T M I N I N G L A K E S	E U R O P E	Czech Republic	Medard	Postmining lake	ME-08apr19	ERR3719153	50°10'45.9"N 12°35'15.4"E	50.179408, 12.587602	8-Apr-2019	> 0.2	5
		Czech Republic	Medard	Postmining lake	MH-08apr19	ERR3719154	50°10'45.9"N 12°35'15.4"E	50.179408, 12.587602	8-Apr-2019	> 0.2	40
		Czech Republic	Medard	Postmining lake	ME-09jul19	ERR3719159	50°10'45.9"N 12°35'15.4"E	50.179408, 12.587602	9-Jul-2019	> 0.2	5
		Czech Republic	Medard	Postmining lake	MH-09jul19	ERR3719160	50°10'45.9"N 12°35'15.4"E	50.179408, 12.587602	9-Jul-2019	> 0.2	40
		Czech Republic	Medard	Postmining lake	ME-21oct19	ERR5863108	50°10'45.9"N 12°35'15.4"E	50.179408, 12.587602	21-Oct-2019	> 0.2	5
		Czech Republic	Medard	Postmining lake	MH-21oct19	ERR5863109	50°10'45.9"N 12°35'15.4"E	50.179408, 12.587602	21-Oct-2019	> 0.2	40
		Czech Republic	Milada	Postmining lake	MiE-16apr19	ERR3719155	50°39'13.0"N 13°56'40.0"E	50.653611, 13.944444	16-Apr-2019	> 0.2	5
		Czech Republic	Milada	Postmining lake	MiH-16apr19	ERR3719156	50°39'13.0"N 13°56'40.0"E	50.653611, 13.944444	16-Apr-2019	> 0.2	15
		Czech Republic	Milada	Postmining lake	MiE-22jul19	ERR3719161-ERR3719162	50°39'13.0"N 13°56'40.0"E	50.653611, 13.944444	22-Jul-2019	> 0.2	5
		Czech Republic	Milada	Postmining lake	MiH-22jul19	ERR3719165	50°39'13.0"N 13°56'40.0"E	50.653611, 13.944444	22-Jul-2019	> 0.2	15
		Czech Republic	Milada	Postmining lake	MiE-14oct19	ERR5863110	50°39'13.0"N 13°56'40.0"E	50.653611, 13.944444	14-Oct-2019	> 0.2	5
		Czech Republic	Milada	Postmining lake	MiH-14oct19	ERR5863111	50°39'13.0"N 13°56'40.0"E	50.653611, 13.944444	14-Oct-2019	> 0.2	15
		Czech Republic	Most	Postmining lake	MsE-30apr19	ERR3719157	50°32'13.0"N 13°38'40.0"E	50.536944, 13.644444	30-Apr-2019	> 0.2	5
		Czech Republic	Most	Postmining lake	MsH-30apr19	ERR3719158	50°32'13.0"N 13°38'40.0"E	50.536944, 13.644444	30-Apr-2019	> 0.2	50
		Czech Republic	Most	Postmining lake	MsE-30jul19	ERR3719163	50°32'13.0"N 13°38'40.0"E	50.536944, 13.644444	30-Jul-2019	> 0.2	5
		Czech Republic	Most	Postmining lake	MsH-30jul19	ERR3719164	50°32'13.0"N 13°38'40.0"E	50.536944, 13.644444	30-Jul-2019	> 0.2	50
		Czech Republic	Most	Postmining lake	MsE-01oct19	ERR5863114	50°32'13.0"N 13°38'40.0"E	50.536944, 13.644444	1-Oct-2019	> 0.2	5
		Czech Republic	Most	Postmining lake	MsH-01oct19	ERR5863115	50°32'13.0"N 13°38'40.0"E	50.536944, 13.644444	1-Oct-2019	> 0.2	50
H U M I C P O N D		Czech Republic	Jiřička	Humic pond	Jr-11may16	ERR3761232-ERR3761233	48°37'08.1"N 14°40'19.4"E	48.618919, 14.672049	11-May-2016	> 0.2	1
		Czech Republic	Jiřička	Humic pond	Jr-25may17	ERR3761234-ERR3761235	48°37'08.1"N 14°40'19.4"E	48.618919, 14.672049	25-May-2017	> 0.2	1
		Czech Republic	Jiřička	Humic pond	Jr-28jun17	ERR3761236-ERR3761237	48°37'08.1"N 14°40'19.4"E	48.618919, 14.672049	28-Jun-2017	> 0.2	1
		Czech Republic	Jiřička	Humic pond	Jr-7aug17	ERR3761238-ERR3761239	48°37'08.1"N 14°40'19.4"E	48.618919, 14.672049	7-Aug-2017	> 0.2	1
		Czech Republic	Jiřička	Humic pond	Jr-28aug17	ERR3761240-ERR3761241	48°37'08.1"N 14°40'19.4"E	48.618919, 14.672049	28-Aug-2017	> 0.2	1
R I V E R M E T A G E N O M E S	S O U T H A M E R I C A	Brasil	Amazon	River	AMZT-MCPN-L-RCM26-SRR1786281	SRR1786281	0°05'02.0"S 51°03'05.1"W	-0.083883, -51.051417	7-May-2011	2 - 297	14
		Brasil	Amazon	River	AMZT-MCPN-L-RCM28-SRR1786616	SRR1786616	0°05'02.0"S 51°03'05.1"W	-0.083883, -51.051417	7-May-2011	2 - 297	14
		Brasil	Amazon	River	AMZT-MCPN-S-RCM25-SRR1786279	SRR1786279	0°05'02.0"S 51°03'05.1"W	-0.083883, -51.051417	7-May-2011	0.2 - 2.0	14
		Brasil	Amazon	River	AMZT-MCPN-S-RCM27-SRR1786608	SRR1786608	0°05'02.0"S 51°03'05.1"W	-0.083883, -51.051417	7-May-2011	0.2 - 2.0	14
		Brasil	Amazon	River	AMZT-MCPS-L-RCM30-SRR1787943	SRR1787943	0°09'24.9"S 50°37'21.2"W	-0.156917, -50.622550	8-May-2011	2 - 297	10
		Brasil	Amazon	River	AMZT-MCPS-L-RCM32-SRR1790487	SRR1790487	0°09'24.9"S 50°37'21.2"W	-0.156917, -50.622550	8-May-2011	2 - 297	10
		Brasil	Amazon	River	AMZT-MCPS-S-RCM29-SRR1787940	SRR1787940	0°09'24.9"S 50°37'21.2"W	-0.156917, -50.622550	8-May-2011	0.2 - 2.0	10
		Brasil	Amazon	River	AMZT-MCPS-S-RCM31-SRR1788318	SRR1788318	0°09'24.9"S 50°37'21.2"W	-0.156917, -50.622550	8-May-2011	0.2 - 2.0	10
		Brasil	Amazon	River	AMZT-BLM-L-RCM34-SRR1790644	SRR1790644	1°31'09.7"S 48°55'04.6"W	-1.519367, -48.917950	13-May-2011	2 - 297	19
		Brasil	Amazon	River	AMZT-BLM-L-RCM36-SRR1790647	SRR1790647	1°31'09.7"S 48°55'04.6"W	-1.519367, -48.917950	13-May-2011	2 - 297	19
		Brasil	Amazon	River	AMZT-BLM-S-RCM33-SRR1790489	SRR1790489	1°31'09.7"S 48°55'04.6"W	-1.519367, -48.917950	13-May-2011	0.2 - 2.0	19
		Brasil	Amazon	River	AMZT-BLM-S-RCM35-SRR1790646	SRR1790646	1°31'09.7"S 48°55'04.6"W	-1.519367, -48.917950	13-May-2011	0.2 - 2.0	19
		Brasil	Amazon	River	AMZT-OB-L-RCM38-SRR1790678	SRR1790678	1°55'08.5"S 55°31'32.6"W	-1.919017, -55.525717	19-May-2011	2 - 297	33
		Brasil	Amazon	River	AMZT-OB-L-RCM40-SRR1790680	SRR1790680	1°55'08.5"S 55°31'32.6"W	-1.919017, -55.525717	19-May-2011	2 - 297	33
		Brasil	Amazon	River	AMZT-OB-S-RCM37-SRR1790676	SRR1790676	1°55'08.5"S 55°31'32.6"W	-1.919017, -55.525717	19-May-2011	0.2 - 2.0	33
		Brasil	Amazon	River	AMZT-OB-S-RCM39-SRR1790679	SRR1790679	1°55'08.5"S 55°31'32.6"W	-1.919017, -55.525717	19-May-2011	0.2 - 2.0	33
		Brasil	Amazon	River	AMZT-TAPS-L-RCM46-SRR1796118	SRR1796118	2°29'03.8"S 55°00'27.0"W	-2.484383, -55.007500	20-May-2011	2 - 297	0.5
		Brasil	Amazon	River	AMZT-TAPS-L-RCM48-SRR1796236	SRR1796236	2°29'03.8"S 55°00'27.0"W	-2.484383, -55.007500	20-May-2011	2 - 297	0.5
		Brasil	Amazon	River	AMZT-TAPS-S-RCM45-SRR1796116	SRR1796116	2°29'03.8"S 55°00'27.0"W	-2.484383, -55.007500	20-May-2011	0.2 - 2.0	0.5
		Brasil	Amazon	River	AMZT-TAPS-S-RCM47-SRR1796234	SRR1796234	2°29'03.8"S 55°00'27.0"W	-2.484383, -55.007500	20-May-2011	0.2 - 2.0	0.5
		Brasil	Amazon	River	AMZT-TAPD-L-RCM42-SRR1792852	SRR1792852	2°29'03.8"S 55°00'27.0"W	-2.484383, -55.007500	20-May-2011	2 - 297	15
		Brasil	Amazon	River	AMZT-TAPD-L-RCM44-SRR1793862	SRR1793862	2°29'03.8"S 55°00'27.0"W	-2.484383, -55.007500	20-May-2011	2 - 297	15
		Brasil	Amazon	River	AMZT-TAPD-S-RCM41-SRR1792674	SRR1792674	2°29'03.8"S 55°00'27.0"W	-2.484383, -55.007500	20-May-2011	0.2 - 2.0	15
		Brasil	Amazon	River	AMZT-TAPD-S-RCM43-SRR1793861	SRR1793861	2°29'03.8"S 55°00'27.0"W	-2.484383, -55.007500	20-May-2011	0.2 - 2.0	15
		Brasil	Amazon	River	AMZT-TAPD-S-RCJ27-SRR4833062	SRR4833062	2°17'26.3"N 55°00'16.2"W	2.290630, -55.004500	6-Aug-2012	0.2 - 2.0	15
		Brasil	Amazon	River	AMZT-TAPS-S-RCJ26-SRR4833073	SRR4833073	2°17'26.3"N 55°00'16.2"W	2.290630, -55.004500	6-Aug-2012	0.2 - 2.0	0.5
		Brasil	Baixio	River	Baixio-ERR2338392	ERR2338392	3°17'04.7"S 60°03'24.4"W	-3.284636, -60.056780	10-Mar-2015	N / A	1
		Brasil	Manacapuru	River	Manacapuru-ERR2346693	ERR2346693	3°19'01.4"S 60°47'53.0"W	-3.317050, -60.798060	11-Mar-2015	free-living	18
		Brasil	Preto	River	Preto-ERR2345104	ERR2345104	3°21'21.8"S 60°37'36.8"W	-3.356044, -60.626880	11-Mar-2015	N / A	1

## Sheet: Suppl Table S6
Supplementary Table S6: Number of 18S rRNA reads recovered from freshwater metagenomic datasets.
20 million reads were sampled from each dataset. (*) Entire dataset was scanned for 18s rRNA sequences to identify Cryptophytes.
Lake/Site Name	Name of the lake/site
Country	Country
EBI/SRA identifier	Bioproject or Run identifier for raw metagenomic reads
Dataset	Short dataset name, can include date of sampling
Hits to Uncultured CRY1	Number of reads matching CRY1 lineage
Hits to Non-CRY1 Cryptophytes	Number of reads matching non-CRY1 cryptophytes
Hits to Cryptophytes	Number reads matching Cryptophytes
Hits to Eukaryotes	Number of reads matching eukaryotic 18s (excluding Ciliophora,Diatomea,Metazoa,Dinoflagellata,Nucletmycea,Chytrid,Haptophyta,Perkinsidae,Chlorophyta)
Hits to Non-Cryptophytes	Number of reads matching other Eukaryotes (not cryptophytes)
%CRYPTOPHYTES	% of reads assigned to cryptophytes
%OTHER EUKARYOTES	% of reads assigned to other eukaryotes
% HITS TO CRY1 CRYPTOPHYTES	% of reads assigned to CRY1 cryptophytes
% HITS to NON-CRY1 CRYPTOPHYTES	% of reads assigned to non-CRY1 cryptophytes
Cryotphyte Classification	Number of reads matching each defined lineage of cryptophytes
EPILIMNION DATASETS
					Overall hits									Crytophyte Classification
#	Lake/Site Name	Country	ERR/SRR/DRR Run ID	Dataset	Hits to Uncultured CRY1	Hits to Non-CRY1 Cryptophytes	Hits to Non_Cryptophytes	Hits to Cryptophytes	Hits to Eukaryotes	%CRYPTOPHYTES	%OTHER EUKARYOTES	% HITS TO CRY1 CRYPTOPHYTES	% HITS TO NON-CRY1 CRYPTOPHYTES	basal_cryptophytes	cryptomonadales	goniomonas	goniomonas-like	marine_cryptophytes	marine_SA1	uncultured_CRY1
1	Attersee	Austria	ERR3719149	AE-03may19 (*)	138	239	3467	377	3844	9.80749	90.1925	3.59001	6.21748	15	224	0	0	0	0	138
2	Attersee	Austria	ERR5863100	AE-24oct19	14	121	740	135	875	15.4286	84.5714	1.6	13.8286	12	109	0	0	0	0	14
3	Baikal	Russia	SRR5896114	Baikal-20m	1	115	598	116	714	16.2465	83.7535	0.140056	16.1064	19	96	0	0	0	0	1
4	Baikal	Russia	SRR5896115	Baikal-5m	1	76	830	77	907	8.48953	91.5105	0.110254	8.37927	16	60	0	0	0	0	1
5	Constance	Switzerland/Germany/Austria	ERR3997373	CE-Jul18 (*)	187	3524	12304	3711	16015	23.172	76.828	1.16766	22.0044	333	3186	0	5	0	0	187
6	Constance	Switzerland/Germany/Austria	ERR3997374	CE-Oct18	73	290	1183	363	1546	23.4799	76.5201	4.72186	18.7581	16	271	0	3	0	0	73
7	Erie	USA	SRR5225748	Erie-SRR5225748	1	21	458	22	480	4.58333	95.4167	0.208333	4.375	4	17	0	0	0	0	1
8	Erie	USA	SRR5227751	Erie-SRR5227751	3	2	128	5	133	3.7594	96.2406	2.25564	1.50376	0	1	0	0	1	0	3
9	Greifensee	Switzerland	ERR3719141	GE-03apr19a	36	124	873	160	1033	15.4889	84.5111	3.485	12.0039	5	119	0	0	0	0	36
10	Greifensee	Switzerland	ERR5863102	GE-07nov19	40	375	269	415	684	60.6725	39.3275	5.84795	54.8246	9	365	0	1	0	0	40
11	Ikeda	Japan	ERR5863122	Ikeda-5m (*)	21	119	273	140	413	33.8983	66.1017	5.08475	28.8136	2	117	0	0	0	0	21
12	Jiřička	Czech Republic	ERR3761232-ERR3761233	Jr-11may16	10	232	1644	242	1886	12.8314	87.1686	0.530223	12.3012	3	228	0	1	0	0	10
13	Jiřička	Czech Republic	ERR3761234-ERR3761235	Jr-25may17	5	975	1706	980	2686	36.4855	63.5145	0.18615	36.2993	13	962	0	0	0	0	5
14	Jiřička	Czech Republic	ERR3761240-ERR3761241	Jr-28aug17	3	171	412	174	586	29.6928	70.3072	0.511945	29.1809	1	170	0	0	0	0	3
15	Jiřička	Czech Republic	ERR3761236-ERR3761237	Jr-28jun17	9	56	454	65	519	12.5241	87.4759	1.7341	10.79	3	53	0	0	0	0	9
16	Jiřička	Czech Republic	ERR3761238-ERR3761239	Jr-7aug17	4	75	726	79	805	9.81366	90.1863	0.496894	9.31677	13	62	0	0	0	0	4
17	Klíčava	Czech Republic	N / A	KE-20nov19	40	209	268	249	517	48.1625	51.8375	7.73694	40.4255	8	201	0	0	0	0	40
18	Biwa	Japan	DRR125123	LBG-sepE-5m-2016 (*)	14	195	267	209	476	43.9076	56.0924	2.94118	40.9664	5	190	0	0	0	0	14
19	Lugano	Italy	ERR3719145	LE-02apr19 (*)	369	1453	11426	1822	13248	13.753	86.247	2.78533	10.9677	212	1241	0	0	0	0	369
20	Lugano	Italy	ERR5863104	LE-05nov19 (*)	671	691	4160	1362	5522	24.665	75.335	12.1514	12.5136	16	675	0	0	0	0	671
21	Maggiore	Italy	ERR5863127	Maggiore-5m	38	149	422	187	609	30.7061	69.2939	6.23974	24.4663	1	145	0	3	0	0	38
22	Maggiore	Italy	ERR5863106	MaE-04nov19 (*)	116	319	1345	435	1780	24.4382	75.5618	6.51685	17.9213	13	306	0	0	0	0	116
23	Maggiore	Italy	ERR3719143	MaE-09apr19 (*)	147	200	1732	347	2079	16.6907	83.3093	7.07071	9.62001	7	192	0	1	0	0	147
24	Medard	Czech Republic	ERR3719153	ME-08apr19	5	68	201	73	274	26.6423	73.3577	1.82482	24.8175	8	60	0	0	0	0	5
25	Medard	Czech Republic	ERR3719159	ME-09jul19 (*)	16	2455	3527	2471	5998	41.1971	58.8029	0.266756	40.9303	123	2324	0	8	0	0	16
26	Medard	Czech Republic	ERR5863108	ME-21oct19	33	120	645	153	798	19.1729	80.8271	4.13534	15.0376	6	112	0	2	0	0	33
27	Milada	Czech Republic	ERR5863110	MiE-14oct19	66	341	701	407	1108	36.7329	63.2671	5.95668	30.7762	27	314	0	0	0	0	66
28	Milada	Czech Republic	ERR3719155	MiE-16apr19 (*)	313	919	4046	1232	5278	23.3422	76.6578	5.93028	17.4119	49	869	0	1	0	0	313
29	Mondsee	Austria	ERR3719147	MoE-02may19 (*)	71	596	3641	667	4308	15.4828	84.5172	1.6481	13.8347	52	544	0	0	0	0	71
30	Mondsee	Austria	ERR5863112	MoE-23oct19	21	54	283	75	358	20.9497	79.0503	5.86592	15.0838	2	52	0	0	0	0	21
31	Motosu	Japan	N / A	Motosu-5m	6	25	900	31	931	3.32975	96.6702	0.644468	2.68528	3	22	0	0	0	0	6
32	Most	Czech Republic	ERR5863114	MsE-01oct19 (*)	380	1300	5220	1680	6900	24.3478	75.6522	5.50725	18.8406	75	1219	0	6	0	0	380
33	Most	Czech Republic	ERR3719157	MsE-30apr19	23	122	520	145	665	21.8045	78.1955	3.45865	18.3459	9	110	0	3	0	0	23
34	Most	Czech Republic	ERR3719163	MsE-30jul19	45	134	385	179	564	31.7376	68.2624	7.97872	23.7589	4	129	0	1	0	0	45
35	Římov	Czech Republic	ERR3761194	RE-16jun15	23	332	240	355	595	59.6639	40.3361	3.86555	55.7983	12	320	0	0	0	0	23
36	Římov	Czech Republic	ERR3761195	RE-4nov15	24	102	232	126	358	35.1955	64.8045	6.70391	28.4916	1	101	0	0	0	0	24
37	Římov	Czech Republic	ERR3761196	RE-20APR16	15	535	183	550	733	75.0341	24.9659	2.04638	72.9877	7	528	0	0	0	0	15
38	Římov	Czech Republic	ERR3761198	RE-15aug16	15	1201	476	1216	1692	71.8676	28.1324	0.886525	70.9811	13	1184	0	4	0	0	15
39	Římov	Czech Republic	ERR3761200	RE-9nov16	22	391	346	413	759	54.4137	45.5863	2.89855	51.5152	5	386	0	0	0	0	22
40	Římov	Czech Republic	ERR3761202-ERR3761203	RE-14apr17	47	385	847	432	1279	33.7764	66.2236	3.67475	30.1016	45	339	0	0	1	0	47
41	Římov	Czech Republic	ERR3761206-ERR3761213	RE-23may17	24	481	423	505	928	54.4181	45.5819	2.58621	51.8319	7	474	0	0	0	0	24
42	Římov	Czech Republic	ERR3761220-ERR3761221	RE-27jun17	25	261	570	286	856	33.4112	66.5888	2.92056	30.4907	11	243	0	7	0	0	25
43	Římov	Czech Republic	ERR3761224-ERR3761225	RE-26jul17	30	331	442	361	803	44.9564	55.0436	3.73599	41.2204	11	320	0	0	0	0	30
44	Římov	Czech Republic	ERR3761228-ERR3761229	RE-18aug17	64	540	694	604	1298	46.5331	53.4669	4.93066	41.6025	6	534	0	0	0	0	64
45	Římov	Czech Republic	N / A	RE-01apr19 (*)	57	663	3841	720	4561	15.786	84.214	1.24973	14.5363	57	604	0	0	2	0	57
46	Římov	Czech Republic	N / A	RE-24jun19 (*)	406	879	3361	1285	4646	27.6582	72.3418	8.7387	18.9195	18	858	0	3	0	0	406
47	Římov	Czech Republic	N / A	RE-26aug19 (*)	88	2934	2480	3022	5502	54.9255	45.0745	1.59942	53.3261	28	2901	1	4	0	0	88
48	Římov	Czech Republic	N / A	RE-07oct19 (*)	200	1691	2897	1891	4788	39.4946	60.5054	4.17711	35.3175	21	1662	0	8	0	0	200
49	Thun	Switzerland	ERR3719139	TE-08apr19 (*)	43	237	3022	280	3302	8.47971	91.5203	1.30224	7.17747	11	225	0	1	0	0	43
50	Thun	Switzerland	ERR5863116	TE-11nov19	43	115	584	158	742	21.2938	78.7062	5.79515	15.4987	6	109	0	0	0	0	43
51	Traunsee	Austria	ERR3719151	TrE-03may19 (*)	192	727	7051	919	7970	11.5307	88.4693	2.40903	9.12171	95	632	0	0	0	0	192
52	Traunsee	Austria	ERR5863118	TrE-25oct19	63	169	546	232	778	29.8201	70.1799	8.09769	21.7224	13	156	0	0	0	0	63
53	Zurich	Switzerland	SRR7054681	ZE-3nov15	56	97	253	153	406	37.6847	62.3153	13.7931	23.8916	1	95	0	1	0	0	56
54	Zurich	Switzerland	ERR3719137	ZE-03apr19 (*)	248	890	3637	1138	4775	23.8325	76.1675	5.19372	18.6387	115	775	0	0	0	0	248
55	Zurich	Switzerland	ERR5863120	ZE-13nov19 (*)	335	1834	3454	2169	5623	38.5737	61.4263	5.95767	32.616	45	1787	0	2	0	0	335
56	Zurich	Switzerland	ERR3997377	ZE-Oct18	119	472	1383	591	1974	29.9392	70.0608	6.02837	23.9108	16	444	0	12	0	0	119
57	Zurich	Switzerland	N / A	Zurich-5m	93	592	880	685	1565	43.77	56.23	5.94249	37.8275	5	581	0	5	1	0	93
58	Žlutice	Czech Republic	N / A	ZLE-19nov19	28	63	159	91	250	36.4	63.6	11.2	25.2	2	60	0	1	0	0	28
EPILIMNION (LAKE MENDOTA TIME SERIES) DATASETS
					Overall hits									Crytophyte Classification
#	Lake/Site Name	Country	EBI/SRA Bioproject or ERR/SRR Run ID	Dataset	Hits to Uncultured CRY1	Hits to Non-CRY1 Cryptophytes	Hits to Non_Cryptophytes	Hits to Cryptophytes	Hits to Eukaryotes	%CRYPTOPHYTES	%OTHER EUKARYOTES	% HITS TO CRY1 CRYPTOPHYTES	% HITS TO NON-CRY1 CRYPTOPHYTES	basal_cryptophytes	cryptomonadales	goniomonas	goniomonas-like	marine_cryptophytes	marine_SA1	uncultured_CRY1
1	Mendota	USA	SRR10955553	TYMEFLIES-ME11Sep2000-rr0077-SRR10955553	34	154	574	188	762	24.6719	75.3281	4.46194	20.21	1	151	0	2	0	0	34
2	Mendota	USA	SRR10955151	TYMEFLIES-ME13Mar2001-rr0030-SRR10955151	35	1183	2272	1218	3490	34.8997	65.1003	1.00287	33.8968	8	1173	0	2	0	0	35
3	Mendota	USA	SRR10955593	TYMEFLIES-ME17Jul2002-rr0112-SRR10955593	38	105	189	143	332	43.0723	56.9277	11.4458	31.6265	1	104	0	0	0	0	38
4	Mendota	USA	SRR10955595	TYMEFLIES-ME27Sep2002-rr0119-SRR10955595	11	120	236	131	367	35.6948	64.3052	2.99728	32.6975	4	116	0	0	0	0	11
5	Mendota	USA	SRR10955478	TYMEFLIES-ME07Aug2003-rr0061-SRR10955478	39	127	209	166	375	44.2667	55.7333	10.4	33.8667	3	124	0	0	0	0	39
6	Mendota	USA	SRR10955145	TYMEFLIES-ME02Sep2004-rr0028-SRR10955145	20	46	158	66	224	29.4643	70.5357	8.92857	20.5357	0	46	0	0	0	0	20
7	Mendota	USA	SRR10955140	TYMEFLIES-ME16Sep2004-rr0005-SRR10955140	18	48	137	66	203	32.5123	67.4877	8.867	23.6453	1	47	0	0	0	0	18
8	Mendota	USA	SRR10955594	TYMEFLIES-ME02Aug2005-rr0120-SRR10955594	9	51	110	60	170	35.2941	64.7059	5.29412	30	1	50	0	0	0	0	9
9	Mendota	USA	SRR10955590	TYMEFLIES-ME19Sep2005-rr0107-SRR10955590	15	68	146	83	229	36.2445	63.7555	6.55022	29.6943	2	66	0	0	0	0	15
10	Mendota	USA	SRR10955147	TYMEFLIES-ME25Jul2006D11-rr0046-SRR10955147	28	100	181	128	309	41.4239	58.5761	9.06149	32.3625	4	94	0	2	0	0	28
11	Mendota	USA	SRR11637992	TYMEFLIES-ME18Aug2006D6-rr0029-SRR11637992	28	69	170	97	267	36.3296	63.6704	10.4869	25.8427	3	65	0	1	0	0	28
12	Mendota	USA	SRR10955153	TYMEFLIES-ME02Oct2008D10-rr0053-SRR10955153	31	68	216	99	315	31.4286	68.5714	9.84127	21.5873	1	67	0	0	0	0	31
13	Mendota	USA	SRR10955592	TYMEFLIES-ME17Oct2008D10-rr0110-SRR10955592	30	56	165	86	251	34.2629	65.7371	11.9522	22.3108	1	55	0	0	0	0	30
14	Mendota	USA	SRR10955922	TYMEFLIES-ME01Jun2009D10-rr0171-SRR10955922	0	12	182	12	194	6.18557	93.8144	0	6.18557	0	12	0	0	0	0	0
15	Mendota	USA	SRR10955154	TYMEFLIES-ME10Aug2009-rr0048-SRR10955154	30	163	482	193	675	28.5926	71.4074	4.44444	24.1481	0	163	0	0	0	0	30
16	Mendota	USA	SRR10955999	TYMEFLIES-ME26Aug2009-rr0158-SRR10955999	29	158	645	187	832	22.476	77.524	3.48558	18.9904	5	152	0	1	0	0	29
17	Mendota	USA	SRR12658722	TYMEFLIES-ME03May2011-rr0142-SRR12658722	46	949	1397	995	2392	41.597	58.403	1.92308	39.6739	7	942	0	0	0	0	46
18	Mendota	USA	SRR11069764	TYMEFLIES-ME22Aug2011-rr0173-SRR11069764	29	250	279	279	558	50	50	5.19713	44.8029	1	248	0	1	0	0	29
19	Mendota	USA	SRR10955856	TYMEFLIES-ME03Oct2011-rr0186-SRR10955856	3	687	438	690	1128	61.1702	38.8298	0.265957	60.9043	4	683	0	0	0	0	3
20	Mendota	USA	SRR10955149	TYMEFLIES-ME20Jul2012-rr0037-SRR10955149	12	79	224	91	315	28.8889	71.1111	3.80952	25.0794	2	77	0	0	0	0	12
21	Mendota	USA	SRR10955150	TYMEFLIES-ME27Jul2012-rr0045-SRR10955150	26	45	272	71	343	20.6997	79.3003	7.58017	13.1195	1	44	0	0	0	0	26
22	Mendota	USA	SRR10955522	TYMEFLIES-ME03Aug2012-rr0069-SRR10955522	8	24	218	32	250	12.8	87.2	3.2	9.6	1	23	0	0	0	0	8
23	Mendota	USA	SRR10955548	TYMEFLIES-ME13Sep2012-rr0079-SRR10955548	82	250	690	332	1022	32.4853	67.5147	8.02348	24.4618	4	246	0	0	0	0	82
24	Mendota	USA	SRR11069770	TYMEFLIES-ME21Sep2012-rr0179-SRR11069770	55	231	626	286	912	31.3596	68.6404	6.0307	25.3289	7	224	0	0	0	0	55
25	Mendota	USA	SRR10955558	TYMEFLIES-ME07May2013-rr0095-SRR10955558	14	1166	1389	1180	2569	45.9323	54.0677	0.544959	45.3873	19	1147	0	0	0	0	14
26	Mendota	USA	SRR10955557	TYMEFLIES-ME13May2013-rr0097-SRR10955557	22	1126	736	1148	1884	60.9342	39.0658	1.16773	59.7665	19	1107	0	0	0	0	22
27	Mendota	USA	SRR10955148	TYMEFLIES-ME16May2013-rr0016-SRR10955148	29	1551	679	1580	2259	69.9425	30.0575	1.28375	68.6587	21	1529	0	1	0	0	29
28	Mendota	USA	SRR10955929	TYMEFLIES-ME18Jul2013-rr0190-SRR10955929	38	268	599	306	905	33.8122	66.1878	4.1989	29.6133	1	265	2	0	0	0	38
29	Mendota	USA	SRR10955658	TYMEFLIES-ME23Aug2013-rr0131-SRR10955658	9	69	195	78	273	28.5714	71.4286	3.2967	25.2747	3	66	0	0	0	0	9
30	Mendota	USA	SRR10955194	TYMEFLIES-ME14Nov2013-rr0054-SRR10955194	55	249	559	304	863	35.226	64.774	6.37312	28.8528	4	245	0	0	0	0	55
31	Mendota	USA	SRR10955521	TYMEFLIES-ME02Feb2014D0-rr0091-SRR10955521	19	1107	342	1126	1468	76.703	23.297	1.29428	75.4087	31	1076	0	0	0	0	19
32	Mendota	USA	SRR10955596	TYMEFLIES-ME15May2014-rr0127-SRR10955596	55	407	554	462	1016	45.4724	54.5276	5.41339	40.0591	11	396	0	0	0	0	55
33	Mendota	USA	SRR10955195	TYMEFLIES-ME23May2014-rr0056-SRR10955195	46	233	791	279	1070	26.0748	73.9252	4.29907	21.7757	6	227	0	0	0	0	46
34	Mendota	USA	SRR11069762	TYMEFLIES-ME28May2014-rr0066-SRR11069762	39	194	621	233	854	27.2834	72.7166	4.56674	22.7166	5	189	0	0	0	0	39
35	Mendota	USA	SRR10955550	TYMEFLIES-ME08Jun2014-rr0072-SRR10955550	4	24	87	28	115	24.3478	75.6522	3.47826	20.8696	1	23	0	0	0	0	4
36	Mendota	USA	SRR10955138	TYMEFLIES-ME16Jun2014-rr0035-SRR10955138	2	19	135	21	156	13.4615	86.5385	1.28205	12.1795	2	7	0	10	0	0	2
37	Mendota	USA	SRR10955784	TYMEFLIES-ME17Jun2014-rr0152-SRR10955784	0	9	74	9	83	10.8434	89.1566	0	10.8434	0	8	0	1	0	0	0
38	Mendota	USA	SRR10955597	TYMEFLIES-ME18Jun2014-rr0124-SRR10955597	10	6	141	16	157	10.1911	89.8089	6.36943	3.82166	2	4	0	0	0	0	10
39	Mendota	USA	SRR10955842	TYMEFLIES-ME24Jun2014-rr0157-SRR10955842	27	22	162	49	211	23.2227	76.7773	12.7962	10.4265	0	22	0	0	0	0	27
40	Mendota	USA	SRR10955141	TYMEFLIES-ME04Jul2014-rr0021-SRR10955141	26	63	417	89	506	17.5889	82.4111	5.13834	12.4506	0	63	0	0	0	0	26
41	Mendota	USA	SRR10955844	TYMEFLIES-ME17Jul2014-rr0163-SRR10955844	11	27	134	38	172	22.093	77.907	6.39535	15.6977	2	25	0	0	0	0	11
42	Mendota	USA	SRR10955855	TYMEFLIES-ME03Aug2014-rr0181-SRR10955855	27	299	360	326	686	47.5219	52.4781	3.93586	43.586	7	292	0	0	0	0	27
43	Mendota	USA	SRR10955857	TYMEFLIES-ME07Aug2014-rr0172-SRR10955857	20	149	267	169	436	38.7615	61.2385	4.58716	34.1743	3	146	0	0	0	0	20
44	Mendota	USA	SRR10955146	TYMEFLIES-ME24Aug2014-rr0011-SRR10955146	31	124	400	155	555	27.9279	72.0721	5.58559	22.3423	1	122	0	1	0	0	31
45	Mendota	USA	SRR12658720	TYMEFLIES-ME25Aug2014-rr0139-SRR12658720	23	166	402	189	591	31.9797	68.0203	3.89171	28.088	1	165	0	0	0	0	23
46	Mendota	USA	SRR10955928	TYMEFLIES-ME27Aug2014-rr0191-SRR10955928	12	121	316	133	449	29.6214	70.3786	2.67261	26.9488	0	121	0	0	0	0	12
47	Mendota	USA	SRR11638434	TYMEFLIES-ME28Aug2014-rr0085-SRR11638434	10	144	250	154	404	38.1188	61.8812	2.47525	35.6436	2	142	0	0	0	0	10
48	Mendota	USA	SRR11638334	TYMEFLIES-ME29Aug2014-rr0070-SRR11638334	17	241	319	258	577	44.714	55.286	2.94627	41.7678	3	237	0	1	0	0	17
49	Mendota	USA	SRR11069765	TYMEFLIES-ME07Sep2014-rr0145-SRR11069765	15	129	580	144	724	19.8895	80.1105	2.07182	17.8177	2	127	0	0	0	0	15
50	Mendota	USA	SRR12658710	TYMEFLIES-ME11Sep2014-rr0078-SRR12658710	15	108	394	123	517	23.7911	76.2089	2.90135	20.8897	0	108	0	0	0	0	15
51	Mendota	USA	SRR11637951	TYMEFLIES-ME13Sep2014-rr0020-SRR11637951	17	117	398	134	532	25.188	74.812	3.19549	21.9925	4	113	0	0	0	0	17
52	Mendota	USA	SRR11639491	TYMEFLIES-ME21Sep2014-rr0126-SRR11639491	13	159	579	172	751	22.9028	77.0972	1.73103	21.1718	2	156	0	1	0	0	13
53	Mendota	USA	SRR10955152	TYMEFLIES-ME24Sep2014-rr0049-SRR10955152	23	189	856	212	1068	19.8502	80.1498	2.15356	17.6966	2	187	0	0	0	0	23
54	Mendota	USA	SRR10955135	TYMEFLIES-ME28Sep2014-rr0002-SRR10955135	24	78	631	102	733	13.9154	86.0846	3.27422	10.6412	4	74	0	0	0	0	24
55	Mendota	USA	SRR10955476	TYMEFLIES-ME01Oct2014-rr0057-SRR10955476	18	62	444	80	524	15.2672	84.7328	3.43511	11.8321	4	57	0	1	0	0	18
56	Mendota	USA	SRR11647637	TYMEFLIES-ME05Oct2014-rr0194-SRR11647637	35	83	424	118	542	21.7712	78.2288	6.45756	15.3137	3	79	0	1	0	0	35
57	Mendota	USA	SRR10955555	TYMEFLIES-ME11Apr2015-rr0082-SRR10955555	30	345	1581	375	1956	19.1718	80.8282	1.53374	17.638	18	327	0	0	0	0	30
58	Mendota	USA	SRR11646432	TYMEFLIES-ME02May2015-rr0144-SRR11646432	56	270	1005	326	1331	24.4929	75.5071	4.20736	20.2855	6	264	0	0	0	0	56
59	Mendota	USA	SRR11639925	TYMEFLIES-ME09May2015-rr0138-SRR11639925	83	403	1284	486	1770	27.4576	72.5424	4.68927	22.7684	16	387	0	0	0	0	83
60	Mendota	USA	SRR10955854	TYMEFLIES-ME19May2015-rr0174-SRR10955854	72	804	1040	876	1916	45.7203	54.2797	3.75783	41.9624	8	795	0	1	0	0	72
61	Mendota	USA	SRR10955549	TYMEFLIES-ME05Jun2015-rr0088-SRR10955549	1	27	4	28	32	87.5	12.5	3.125	84.375	0	27	0	0	0	0	1
62	Mendota	USA	SRR11638770	TYMEFLIES-ME10Jul2015-rr0105-SRR11638770	35	259	337	294	631	46.5927	53.4073	5.54675	41.046	4	255	0	0	0	0	35
63	Mendota	USA	SRR10955845	TYMEFLIES-ME21Jul2015-rr0166-SRR10955845	38	193	547	231	778	29.6915	70.3085	4.88432	24.8072	2	189	0	2	0	0	38
64	Mendota	USA	SRR12658718	TYMEFLIES-ME24Jul2015-rr0143-SRR12658718	22	173	660	195	855	22.807	77.193	2.5731	20.2339	4	169	0	0	0	0	22
65	Mendota	USA	SRR11638840	TYMEFLIES-ME28Jul2015-rr0122-SRR11638840	11	71	351	82	433	18.9376	81.0624	2.54042	16.3972	1	70	0	0	0	0	11
66	Mendota	USA	SRR10955196	TYMEFLIES-ME07Aug2015-rr0055-SRR10955196	16	60	1036	76	1112	6.83453	93.1655	1.43885	5.39568	1	58	0	1	0	0	16
67	Mendota	USA	SRR10955143	TYMEFLIES-ME09Aug2015-rr0007-SRR10955143	27	114	960	141	1101	12.8065	87.1935	2.45232	10.3542	4	110	0	0	0	0	27
68	Mendota	USA	SRR11646531	TYMEFLIES-ME01Sep2015-rr0184-SRR11646531	34	169	478	203	681	29.8091	70.1909	4.99266	24.8164	3	165	0	1	0	0	34
69	Mendota	USA	SRR11638223	TYMEFLIES-ME13Sep2015-rr0068-SRR11638223	42	133	566	175	741	23.6167	76.3833	5.66802	17.9487	2	123	0	8	0	0	42
70	Mendota	USA	SRR12658719	TYMEFLIES-ME22Sep2015-rr0134-SRR12658719	50	179	541	229	770	29.7403	70.2597	6.49351	23.2468	3	170	0	6	0	0	50
71	Mendota	USA	SRR11638128	TYMEFLIES-ME26Sep2015-rr0052-SRR11638128	17	125	589	142	731	19.4254	80.5746	2.32558	17.0999	3	115	0	7	0	0	17
72	Mendota	USA	SRR10955591	TYMEFLIES-ME15Oct2015-rr0098-SRR10955591	21	283	535	304	839	36.2336	63.7664	2.50298	33.7306	1	282	0	0	0	0	21
73	Mendota	USA	SRR10955660	TYMEFLIES-ME18Oct2015-rr0135-SRR10955660	25	442	688	467	1155	40.4329	59.5671	2.1645	38.2684	1	441	0	0	0	0	25
74	Mendota	USA	SRR11069761	TYMEFLIES-ME03Nov2015-rr0059-SRR11069761	20	486	954	506	1460	34.6575	65.3425	1.36986	33.2877	7	479	0	0	0	0	20
75	Mendota	USA	SRR10956001	TYMEFLIES-ME06Apr2016-rr0183-SRR10956001	73	434	1535	507	2042	24.8286	75.1714	3.57493	21.2537	16	418	0	0	0	0	73
76	Mendota	USA	SRR10955142	TYMEFLIES-ME13Apr2016-rr0031-SRR10955142	73	371	1488	444	1932	22.9814	77.0186	3.77847	19.2029	19	352	0	0	0	0	73
77	Mendota	USA	SRR11638000	TYMEFLIES-ME30Jun2016-rr0036-SRR11638000	34	332	286	366	652	56.135	43.865	5.21472	50.9202	8	324	0	0	0	0	34
78	Mendota	USA	SRR10955552	TYMEFLIES-ME08Jul2016-rr0075-SRR10955552	27	258	340	285	625	45.6	54.4	4.32	41.28	1	256	1	0	0	0	27
79	Mendota	USA	SRR10955137	TYMEFLIES-ME20Jul2016-rr0004-SRR10955137	28	143	462	171	633	27.0142	72.9858	4.42338	22.5908	4	139	0	0	0	0	28
80	Mendota	USA	SRR10955551	TYMEFLIES-ME21Oct2016-rr0090-SRR10955551	40	180	344	220	564	39.0071	60.9929	7.0922	31.9149	0	180	0	0	0	0	40
81	Mendota	USA	SRR10955659	TYMEFLIES-ME21Apr2017-rr0133-SRR10955659	58	874	1485	932	2417	38.5602	61.4398	2.39967	36.1605	19	854	0	1	0	0	58
82	Mendota	USA	SRR10955853	TYMEFLIES-ME12May2017-rr0187-SRR10955853	31	566	559	597	1156	51.6436	48.3564	2.68166	48.9619	9	557	0	0	0	0	31
83	Mendota	USA	SRR10955554	TYMEFLIES-ME11Jul2017-rr0087-SRR10955554	19	255	283	274	557	49.1921	50.8079	3.41113	45.781	6	247	0	2	0	0	19
84	Mendota	USA	SRR10955846	TYMEFLIES-ME18Jul2017-rr0156-SRR10955846	44	135	400	179	579	30.9154	69.0846	7.59931	23.3161	1	132	0	2	0	0	44
85	Mendota	USA	SRR10955843	TYMEFLIES-ME05Aug2017-rr0165-SRR10955843	19	56	321	75	396	18.9394	81.0606	4.79798	14.1414	1	54	0	1	0	0	19
86	Mendota	USA	SRR10955139	TYMEFLIES-ME18Aug2017-rr0027-SRR10955139	16	43	331	59	390	15.1282	84.8718	4.10256	11.0256	0	42	0	1	0	0	16
87	Mendota	USA	SRR10955136	TYMEFLIES-ME30Aug2017-rr0003-SRR10955136	16	277	519	293	812	36.0837	63.9163	1.97044	34.1133	2	274	0	1	0	0	16
88	Mendota	USA	SRR12658723	TYMEFLIES-ME07Sep2017-rr0141-SRR12658723	36	162	554	198	752	26.3298	73.6702	4.78723	21.5426	3	159	0	0	0	0	36
89	Mendota	USA	SRR12658717	TYMEFLIES-ME11Apr2018-rr0136-SRR12658717	23	470	1839	493	2332	21.1407	78.8593	0.986278	20.1544	15	455	0	0	0	0	23
90	Mendota	USA	SRR10955477	TYMEFLIES-ME20Apr2018-rr0058-SRR10955477	25	255	940	280	1220	22.9508	77.0492	2.04918	20.9016	21	234	0	0	0	0	25
91	Mendota	USA	SRR10955144	TYMEFLIES-ME07Jun2018-rr0034-SRR10955144	24	28	125	52	177	29.3785	70.6215	13.5593	15.8192	0	25	0	3	0	0	24
HYPOLIMNION DATASETS
					Overall hits									Crytophyte Classification
#	Lake/Site Name	Country	EBI/SRA Bioproject or ERR/SRR Run ID	Dataset	Hits to Uncultured CRY1	Hits to Non-CRY1 Cryptophytes	Hits to Non_Cryptophytes	Hits to Cryptophytes	Hits to Eukaryotes	%CRYPTOPHYTES	%OTHER EUKARYOTES	% HITS TO CRY1 CRYPTOPHYTES	% HITS TO NON-CRY1 CRYPTOPHYTES	basal_cryptophytes	cryptomonadales	goniomonas	goniomonas-like	marine_cryptophytes	marine_SA1	uncultured_CRY1
1	Attersee	Austria	ERR3719150	AH-03may19 (*)	205	317	1388	522	1910	27.3298	72.6702	10.733	16.5969	8	308	1	0	0	0	205
2	Attersee	Austria	ERR5863101	AH-24oct19	10	36	163	46	209	22.0096	77.9904	4.78469	17.2249	0	36	0	0	0	0	10
3	Constance	Switzerland/Germany/Austria	ERR3997375	CH-Jul18	16	39	156	55	211	26.0664	73.9336	7.58294	18.4834	0	39	0				16
4	Constance	Switzerland/Germany/Austria	ERR3997376	CH-Oct18	12	12	223	24	247	9.7166	90.2834	4.8583	4.8583	1	11	0	0	0	0	12
5	Greifensee	Switzerland	ERR5863103	GH-07nov19	37	111	452	148	600	24.6667	75.3333	6.16667	18.5	9	102	0	0	0	0	37
6	Ikeda	Japan	ERR5863123	Ikeda-50m	17	140	120	157	277	56.6787	43.3213	6.13718	50.5415	7	133	0	0	0	0	17
7	Ikeda	Japan	ERR5863125	Ikeda-150m	4	10	102	14	116	12.069	87.931	3.44828	8.62069	0	6	4	0	0	0	4
8	Lugano	Italy	ERR3719146	LH-02apr19 (*)	300	202	4666	502	5168	9.71362	90.2864	5.80495	3.90867	8	191	0	3	0	0	300
9	Lugano	Italy	ERR5863105	LH-05nov19 (*)	107	69	1224	176	1400	12.5714	87.4286	7.64286	4.92857	2	67	0	0	0	0	107
10	Maggiore	Italy	ERR5863128	Maggiore-100m	8	21	133	29	162	17.9012	82.0988	4.93827	12.963	1	19	1	0	0	0	8
11	Maggiore	Italy	ERR5863129	Maggiore-300m	9	11	147	20	167	11.976	88.024	5.38922	6.58683	1	10	0	0	0	0	9
12	Maggiore	Italy	ERR5863107	MaH-04nov19 (*)	23	25	268	48	316	15.1899	84.8101	7.27848	7.91139	2	23	0	0	0	0	23
13	Medard	Czech Republic	ERR3719154	MH-08apr19	11	84	231	95	326	29.1411	70.8589	3.37423	25.7669	3	81	0	0	0	0	11
14	Medard	Czech Republic	ERR3719160	MH-09jul19 (*)	136	858	3928	994	4922	20.195	79.805	2.7631	17.4319	21	825	0	12	0	0	136
15	Medard	Czech Republic	ERR5863109	MH-21oct19	56	59	386	115	501	22.9541	77.0459	11.1776	11.7764	4	54	0	1	0	0	56
16	Milada	Czech Republic	ERR3719156	MiH-16apr19 (*)	429	704	5307	1133	6440	17.5932	82.4068	6.66149	10.9317	44	655	0	5	0	0	429
17	Milada	Czech Republic	ERR3719165	MiH-22jul19	7	27	194	34	228	14.9123	85.0877	3.07018	11.8421	1	26	0	0	0	0	7
18	Mondsee	Austria	ERR3719148	MoH-02may19 (*)	125	402	1424	527	1951	27.0118	72.9882	6.40697	20.6048	12	389	0	1	0	0	125
19	Mondsee	Austria	ERR5863113	MoH-23oct19	30	31	350	61	411	14.8418	85.1582	7.29927	7.54258	0	31	0	0	0	0	30
20	Most	Czech Republic	ERR3719158	MsH-30apr19	29	36	306	65	371	17.5202	82.4798	7.81671	9.7035	0	36	0	0	0	0	29
21	Most	Czech Republic	ERR3719164	MsH-30jul19	41	30	127	71	198	35.8586	64.1414	20.7071	15.1515	0	30	0	0	0	0	41
22	Most	Czech Republic	ERR5863115	MsH-01oct19 (*)	189	147	1922	336	2258	14.8804	85.1196	8.37024	6.51019	0	145	2	0	0	0	189
23	Římov	Czech Republic	ERR3761197	RH-20apr16	43	46	587	89	676	13.1657	86.8343	6.36095	6.80473	1	45	0	0	0	0	43
24	Římov	Czech Republic	ERR3761199	RH-15aug16	24	39	427	63	490	12.8571	87.1429	4.89796	7.95918	0	38	0	1	0	0	24
25	Římov	Czech Republic	ERR3761201	RH-9nov16	32	58	657	90	747	12.0482	87.9518	4.2838	7.76439	1	57	0	0	0	0	32
26	Římov	Czech Republic	ERR3761204-ERR3761205	RH-14apr17	22	18	348	40	388	10.3093	89.6907	5.6701	4.63918	0	18	0	0	0	0	22
27	Římov	Czech Republic	ERR3761214-ERR3761219	RH-23may17	41	58	682	99	781	12.6761	87.3239	5.24968	7.42638	0	58	0	0	0	0	41
28	Římov	Czech Republic	ERR3761222-ERR3761223	RH-27jun17	17	33	397	50	447	11.1857	88.8143	3.80313	7.38255	0	32	0	1	0	0	17
29	Římov	Czech Republic	ERR3761226-ERR3761227	RH-26jul17	14	32	273	46	319	14.4201	85.5799	4.38871	10.0313	1	23	0	8	0	0	14
30	Římov	Czech Republic	ERR3761230-ERR3761231	RH-18aug17	23	30	358	53	411	12.8954	87.1046	5.59611	7.29927	2	27	0	1	0	0	23
31	Římov	Czech Republic	N / A	RH-01apr19 (*)	107	121	1428	228	1656	13.7681	86.2319	6.46135	7.30676	11	110	0	0	0	0	107
32	Římov	Czech Republic	N / A	RH-24jun19 (*)	102	86	1539	188	1727	10.8859	89.1141	5.9062	4.97973	4	82	0	0	0	0	102
33	Římov	Czech Republic	N / A	RH-26aug19 (*)	177	256	1769	433	2202	19.6639	80.3361	8.03815	11.6258	7	242	0	6	1	0	177
34	Římov	Czech Republic	N / A	RH-07oct19 (*)	75	182	1352	257	1609	15.9727	84.0273	4.66128	11.3114	3	166	0	13	0	0	75
35	Thun	Switzerland	ERR3719140	TH-08apr19 (*)	45	109	368	154	522	29.5019	70.4981	8.62069	20.8812	1	108	0	0	0	0	45
36	Thun	Switzerland	ERR4405442	TH-Jun18	6	63	269	69	338	20.4142	79.5858	1.77515	18.6391	5	57	0	1	0	0	6
37	Traunsee	Austria	ERR3719152	TrH-03may19 (*)	141	185	1230	326	1556	20.9512	79.0488	9.0617	11.8895	19	166	0	0	0	0	141
38	Zurich	Switzerland	SRR7054680	ZH-3nov15	38	27	243	65	308	21.1039	78.8961	12.3377	8.76623	1	26	0	0	0	0	38
39	Zurich	Switzerland	ERR4405443	ZH-Jul18	19	10	134	29	163	17.7914	82.2086	11.6564	6.13497	3	7	0	0	0	0	19
40	Zurich	Switzerland	ERR3997378	ZH-Oct18	0	27	1290	27	1317	2.05011	97.9499	0	2.05011	2	25	0	0	0	0	0
41	Zurich	Switzerland	ERR3719138	ZH-03apr19 (*)	297	158	2485	455	2940	15.4762	84.5238	10.102	5.37415	7	151	0	0	0	0	297
42	Zurich	Switzerland	ERR5863121	ZH-13nov19 (*)	138	141	1029	279	1308	21.3303	78.6697	10.5505	10.7798	2	139	0	0	0	0	138
43	Zurich	Switzerland	N / A	Zurich-40m	25	49	409	74	483	15.3209	84.6791	5.17598	10.1449	2	47	0	0	0	0	25
44	Zurich	Switzerland	N / A	Zurich-60m	63	40	401	103	504	20.4365	79.5635	12.5	7.93651	6	34	0	0	0	0	63
45	Zurich	Switzerland	N / A	Zurich-80m	65	37	352	102	454	22.467	77.533	14.3172	8.14978	0	37	0	0	0	0	65
46	Žlutice	Czech Republic	N / A	ZLH-19nov19	21	65	207	86	293	29.3515	70.6485	7.16724	22.1843	0	65	0	0	0	0	21
AMAZON RIVER TRANSECT DATASETS
					Overall hits									Crytophyte Classification
#	River/Site Name	Country	EBI/SRA Bioproject or ERR/SRR Run ID	Dataset	Hits to Uncultured CRY1	Hits to Non-CRY1 Cryptophytes	Hits to Non_Cryptophytes	Hits to Cryptophytes	Hits to Eukaryotes	%CRYPTOPHYTES	%OTHER EUKARYOTES	% HITS TO CRY1 CRYPTOPHYTES	% HITS TO NON-CRY1 CRYPTOPHYTES	basal_cryptophytes	cryptomonadales	goniomonas	goniomonas-like	marine_cryptophytes	marine_SA1	uncultured_CRY1
1	Amazon	Brasil	SRR1790644	AMZT-BLM-L-RCM34-SRR1790644	53	143	336	196	532	36.8421	63.1579	9.96241	26.8797	8	133	1	1	0	0	53
2	Amazon	Brasil	SRR1790678	AMZT-OB-L-RCM38-SRR1790678	5	33	517	38	555	6.84685	93.1532	0.900901	5.94595	0	30	1	2	0	0	5
3	Amazon	Brasil	SRR1792852	AMZT-TAPD-L-RCM42-SRR1792852	23	174	848	197	1045	18.8517	81.1483	2.20096	16.6507	23	147	2	2	0	0	23
4	Amazon	Brasil	SRR1793862	AMZT-TAPD-L-RCM44-SRR1793862	10	107	552	117	669	17.4888	82.5112	1.49477	15.994	11	94	2	0	0	0	10
5	Amazon	Brasil	SRR1796118	AMZT-TAPS-L-RCM46-SRR1796118	29	218	676	247	923	26.7606	73.2394	3.14193	23.6186	28	190	0	0	0	0	29
6	Amazon	Brasil	SRR1796236	AMZT-TAPS-L-RCM48-SRR1796236	20	224	775	244	1019	23.945	76.055	1.96271	21.9823	23	192	2	1	6	0	20
7	Amazon	Brasil	SRR1790647	AMZT-BLM-L-RCM36-SRR1790647	5	21	104	26	130	20	80	3.84615	16.1538	6	15	0	0	0	0	5
8	Amazon	Brasil	SRR1790489	AMZT-BLM-S-RCM33-SRR1790489	23	28	144	51	195	26.1538	73.8462	11.7949	14.359	10	18	0	0	0	0	23
9	Amazon	Brasil	SRR1790646	AMZT-BLM-S-RCM35-SRR1790646	49	34	181	83	264	31.4394	68.5606	18.5606	12.8788	0	34	0	0	0	0	49
10	Amazon	Brasil	SRR1786281	AMZT-MCPN-L-RCM26-SRR1786281	5	17	135	22	157	14.0127	85.9873	3.18471	10.828	1	15	1	0	0	0	5
11	Amazon	Brasil	SRR1786616	AMZT-MCPN-L-RCM28-SRR1786616	8	30	152	38	190	20	80	4.21053	15.7895	2	26	0	2	0	0	8
12	Amazon	Brasil	SRR1786279	AMZT-MCPN-S-RCM25-SRR1786279	3	10	85	13	98	13.2653	86.7347	3.06122	10.2041	2	8	0	0	0	0	3
13	Amazon	Brasil	SRR1786608	AMZT-MCPN-S-RCM27-SRR1786608	4	15	76	19	95	20	80	4.21053	15.7895	2	11	0	2	0	0	4
14	Amazon	Brasil	SRR1787943	AMZT-MCPS-L-RCM30-SRR1787943	8	28	190	36	226	15.9292	84.0708	3.53982	12.3894	1	26	1	0	0	0	8
15	Amazon	Brasil	SRR1790487	AMZT-MCPS-L-RCM32-SRR1790487	15	24	209	39	248	15.7258	84.2742	6.04839	9.67742	0	22	0	2	0	0	15
16	Amazon	Brasil	SRR1787940	AMZT-MCPS-S-RCM29-SRR1787940	4	3	64	7	71	9.85915	90.1408	5.6338	4.22535	1	1	0	1	0	0	4
17	Amazon	Brasil	SRR1788318	AMZT-MCPS-S-RCM31-SRR1788318	2	11	50	13	63	20.6349	79.3651	3.1746	17.4603	0	10	0	1	0	0	2
18	Amazon	Brasil	SRR1790680	AMZT-OB-L-RCM40-SRR1790680	10	54	340	64	404	15.8416	84.1584	2.47525	13.3663	0	50	2	2	0	0	10
19	Amazon	Brasil	SRR1790676	AMZT-OB-S-RCM37-SRR1790676	3	25	361	28	389	7.19794	92.8021	0.771208	6.42674	1	22	1	1	0	0	3
20	Amazon	Brasil	SRR1790679	AMZT-OB-S-RCM39-SRR1790679	5	32	146	37	183	20.2186	79.7814	2.73224	17.4863	0	32	0	0	0	0	5
21	Amazon	Brasil	SRR4833062	AMZT-TAPD-S-RCJ27-SRR4833062	1	0	0	1	1	100	0	100	0	0	0	0	0	0	0	1
22	Amazon	Brasil	SRR1792674	AMZT-TAPD-S-RCM41-SRR1792674	3	45	199	48	247	19.4332	80.5668	1.21457	18.2186	2	40	3	0	0	0	3
23	Amazon	Brasil	SRR1793861	AMZT-TAPD-S-RCM43-SRR1793861	8	36	234	44	278	15.8273	84.1727	2.8777	12.9496	3	31	1	1	0	0	8
24	Amazon	Brasil	SRR4833073	AMZT-TAPS-S-RCJ26-SRR4833073	0	2	0	2	2	100	0	0	100	0	2	0	0	0	0	0
25	Amazon	Brasil	SRR1796116	AMZT-TAPS-S-RCM45-SRR1796116	4	22	98	26	124	20.9677	79.0323	3.22581	17.7419	3	17	1	1	0	0	4
26	Amazon	Brasil	SRR1796234	AMZT-TAPS-S-RCM47-SRR1796234	10	57	184	67	251	26.6932	73.3068	3.98406	22.7092	17	39	1	0	0	0	10
27	Baixio	Brasil	ERR2338392	Baixio-ERR2338392	7	5	96	12	108	11.1111	88.8889	6.48148	4.62963	2	3	0	0	0	0	7
28	Manacapuru	Brasil	ERR2346693	Manacapuru-ERR2346693	6	16	181	22	203	10.8374	89.1626	2.95567	7.88177	1	13	1	1	0	0	6
29	Preto	Brasil	ERR2345104	Preto-ERR2345104	3	2	137	5	142	3.52113	96.4789	2.11268	1.40845	0	2	0	0	0	0	3
TANGANYIKA LAKE DATASETS
					Overall hits									Crytophyte Classification
#	River/Site Name	Country	EBI/SRA Bioproject or ERR/SRR Run ID	Dataset	Hits to Uncultured CRY1	Hits to Non-CRY1 Cryptophytes	Hits to Non_Cryptophytes	Hits to Cryptophytes	Hits to Eukaryotes	%CRYPTOPHYTES	%OTHER EUKARYOTES	% HITS TO CRY1 CRYPTOPHYTES	% HITS TO NON-CRY1 CRYPTOPHYTES	basal_cryptophytes	cryptomonadales	goniomonas	goniomonas-like	marine_cryptophytes	marine_SA1	uncultured_CRY1
1	Tanganyika	Tanzania	SRR7990527	TNGK-Kigoma-12-surface-SRR7990527 (*)	184	188	2461	372	2833	13.131	86.869	6.49488	6.63607	12	175	0	0	1	0	184
2	Tanganyika	Tanzania	SRR7053051	TNGK-Kigoma-Deep-Cast-0m-SRR7053051 (*)	166	311	1274	477	1751	27.2416	72.7584	9.4803	17.7613	7	304	0	0	0	0	166
3	Tanganyika	Tanzania	SRR7990334	TNGK-Kigoma-Deep-Cast-100m-SRR7990334 (*)	137	265	950	402	1352	29.7337	70.2663	10.1331	19.6006	10	255	0	0	0	0	137
4	Tanganyika	Tanzania	SRR7008010	TNGK-Kigoma-Deep-Cast-1200m-SRR7008010 (*)	44	117	495	161	656	24.5427	75.4573	6.70732	17.8354	5	112	0	0	0	0	44
5	Tanganyika	Tanzania	SRR7052952	TNGK-Kigoma-Deep-Cast-150m-SRR7052952 (*)	76	249	638	325	963	33.7487	66.2513	7.892	25.8567	8	241	0	0	0	0	76
6	Tanganyika	Tanzania	SRR7989281	TNGK-Kigoma-Deep-Cast-250m-SRR7989281 (*)	88	218	657	306	963	31.7757	68.2243	9.13811	22.6376	3	215	0	0	0	0	88
7	Tanganyika	Tanzania	SRR7979708	TNGK-Kigoma-Deep-Cast-300m-SRR7979708 (*)	31	127	408	158	566	27.9152	72.0848	5.47703	22.4382	0	125	0	0	2	0	31
8	Tanganyika	Tanzania	SRR7053298	TNGK-Kigoma-Deep-Cast-35m-SRR7053298 (*)	360	875	2445	1235	3680	33.5598	66.4402	9.78261	23.7772	24	848	1	0	2	0	360
9	Tanganyika	Tanzania	SRR7990525	TNGK-Kigoma-Deep-Cast-65m-SRR7990525 (*)	63	159	827	222	1049	21.163	78.837	6.00572	15.1573	5	151	0	0	3	0	63
10	Tanganyika	Tanzania	SRR7990717	TNGK-Kigoma-Offshore-0m-SRR7990717 (*)	134	122	849	256	1105	23.1674	76.8326	12.1267	11.0407	3	119	0	0	0	0	134
11	Tanganyika	Tanzania	SRR7053297	TNGK-Kigoma-Offshore-120m-SRR7053297 (*)	8	5	406	13	419	3.10263	96.8974	1.90931	1.19332	0	3	1	0	1	0	8
12	Tanganyika	Tanzania	SRR7990546	TNGK-Kigoma-Offshore-40m-SRR7990546 (*)	203	438	1255	641	1896	33.808	66.192	10.7068	23.1013	7	431	0	0	0	0	203
13	Tanganyika	Tanzania	SRR7990526	TNGK-Kigoma-Offshore-80m-SRR7990526 (*)	9	31	1020	40	1060	3.77358	96.2264	0.849057	2.92453	3	26	0	0	2	0	9
14	Tanganyika	Tanzania	SRR7988745	TNGK-Mahale-A-surface-SRR7988745 (*)	115	151	665	266	931	28.5714	71.4286	12.3523	16.2191	14	136	0	1	0	0	115
15	Tanganyika	Tanzania	SRR7053050	TNGK-Mahale-Deep-Cast-100m-SRR7053050 (*)	158	138	899	296	1195	24.7699	75.2301	13.2218	11.5481	3	134	1	0	0	0	158
16	Tanganyika	Tanzania	SRR7985618	TNGK-Mahale-Deep-Cast-10m-SRR7985618 (*)	109	172	643	281	924	30.4113	69.5887	11.7965	18.6147	10	160	2	0	0	0	109
17	Tanganyika	Tanzania	SRR7008372	TNGK-Mahale-Deep-Cast-200m-SRR7008372 (*)	106	88	732	194	926	20.9503	79.0497	11.4471	9.50324	2	84	2	0	0	0	106
18	Tanganyika	Tanzania	SRR7979709	TNGK-Mahale-Deep-Cast-400m-SRR7979709 (*)	89	75	525	164	689	23.8026	76.1974	12.9173	10.8853	4	71	0	0	0	0	89
19	Tanganyika	Tanzania	SRR7052762	TNGK-Mahale-Deep-Cast-50m-SRR7052762 (*)	39	39	416	78	494	15.7895	84.2105	7.89474	7.89474	0	38	0	1	0	0	39
20	Tanganyika	Tanzania	SRR7985589	TNGK-Mahale-Deep-Cast-65m-SRR7985589 (*)	35	30	303	65	368	17.663	82.337	9.51087	8.15217	0	29	1	0	0	0	35
21	Tanganyika	Tanzania	SRR7985596	TNGK-Mahale-N1-surface-SRR7985596 (*)	116	180	885	296	1181	25.0635	74.9365	9.82218	15.2413	4	176	0	0	0	0	116
22	Tanganyika	Tanzania	SRR7985617	TNGK-Mahale-N5-surface-SRR7985617 (*)	160	153	1010	313	1323	23.6584	76.3416	12.0937	11.5646	5	146	2	0	0	0	160
23	Tanganyika	Tanzania	SRR7985395	TNGK-Mahale-S4-surface-SRR7985395 (*)	30	159	643	189	832	22.7163	77.2837	3.60577	19.1106	3	156	0	0	0	0	30
24	Tanganyika	Tanzania	SRR7052951	TNGK-Mahale-S9-surface-SRR7052951 (*)	170	214	853	384	1237	31.0428	68.9572	13.7429	17.2999	11	202	1	0	0	0	170
SAMPLING LAYER INFORMATION UNAVAILABLE
					Overall hits									Crytophyte Classification
#	Lake/Site Name	Country	EBI/SRA Bioproject or ERR/SRR Run ID	Dataset	Hits to Uncultured CRY1	Hits to Non-CRY1 Cryptophytes	Hits to Non_Cryptophytes	Hits to Cryptophytes	Hits to Eukaryotes	%CRYPTOPHYTES	%OTHER EUKARYOTES	% HITS TO CRY1 CRYPTOPHYTES	% HITS TO NON-CRY1 CRYPTOPHYTES	basal_cryptophytes	cryptomonadales	goniomonas	goniomonas-like	marine_cryptophytes	marine_SA1	uncultured_CRY1
1	Michigan	USA	SRR5273323	Michigan-ER15MSRF-SRR5273323	0	4	114	4	118	3.38983	96.6102	0	3.38983	0	4	0	0	0	0	0
2	Michigan	USA	SRR5273325	Michigan-ER78MSRF-SRR5273325	0	0	172	0	172	0	100	0	0	0	0	0	0	0	0	0
3	Michigan	USA	SRR5273324	Michigan-HU45MSRF-SRR5273324	8	35	217	43	260	16.5385	83.4615	3.07692	13.4615	4	31	0	0	0	0	8
4	Michigan	USA	SRR5273330	Michigan-MI27MSRF-SRR5273330	5	66	846	71	917	7.74264	92.2574	0.545256	7.19738	8	58	0	0	0	0	5
5	Michigan	USA	SRR5273331	Michigan-ON33MSRF-SRR5273331	4	82	142	86	228	37.7193	62.2807	1.75439	35.9649	2	80	0	0	0	0	4
6	Michigan	USA	SRR5273486	Michigan-SU08MSRF-SRR5273486	3	7	97	10	107	9.34579	90.6542	2.80374	6.54206	0	7	0	0	0	0	3
7	Montjoie	Canada	SRR5818194	Montoje-130207-XF-SRR5818194	20	57	198	77	275	28	72	7.27273	20.7273	1	56	0	0	0	0	20
8	Montjoie	Canada	SRR5211163	Montoje-130628-MF-SRR5211163	14	81	280	95	375	25.3333	74.6667	3.73333	21.6	2	79	0	0	0	0	14
9	Montjoie	Canada	SRR5818198	Montoje-130807-EF-SRR5818198	8	135	477	143	620	23.0645	76.9355	1.29032	21.7742	3	132	0	0	0	0	8
10	Montjoie	Canada	SRR5818192	Montoje-130807-MF-SRR5818192	18	118	282	136	418	32.5359	67.4641	4.30622	28.2297	3	115	0	0	0	0	18
11	Montjoie	Canada	SRR5818193	Montoje-140205-XF-SRR5818193	40	68	287	108	395	27.3418	72.6582	10.1266	17.2152	3	64	0	1	0	0	40
12	Montjoie	Canada	SRR5818199	Montoje-140625-MF-SRR5818199	90	183	716	273	989	27.6036	72.3964	9.1001	18.5035	8	175	0	0	0	0	90
13	Montjoie	Canada	SRR5818200	Montoje-140807-EF-SRR5818200	149	496	2015	645	2660	24.2481	75.7519	5.6015	18.6466	11	485	0	0	0	0	149
14	Montjoie	Canada	SRR5818197	Montoje-140807-MF-SRR5818197	55	199	1149	254	1403	18.1041	81.8959	3.92017	14.1839	5	194	0	0	0	0	55
15	Ontario	Canada	SRR3990180	Ontario-epi-SRR3990180	39	773	1712	812	2524	32.1712	67.8288	1.54517	30.626	38	735	0	0	0	0	39
16	Simoncouche	Canada	SRR5818196	SimonC-130206-EF-SRR5818196	17	90	364	107	471	22.7176	77.2824	3.60934	19.1083	4	86	0	0	0	0	17
17	Simoncouche	Canada	SRR5818191	SimonC-130626-EF-SRR5818191	6	81	907	87	994	8.75252	91.2475	0.603622	8.14889	1	80	0	0	0	0	6
18	Simoncouche	Canada	SRR5818195	SimonC-130805-EF-SRR5818195	10	73	425	83	508	16.3386	83.6614	1.9685	14.3701	0	73	0	0	0	0	10
19	Simoncouche	Canada	SRR5818245	SimonC-130805-MF-SRR5818245	13	56	245	69	314	21.9745	78.0255	4.14013	17.8344	4	51	0	1	0	0	13
20	Simoncouche	Canada	SRR5818249	SimonC-140212-EF-SRR5818249	26	33	502	59	561	10.5169	89.4831	4.63458	5.88235	3	30	0	0	0	0	26
21	Simoncouche	Canada	SRR5818247	SimonC-140625-EF-SRR5818247	14	36	725	50	775	6.45161	93.5484	1.80645	4.64516	0	36	0	0	0	0	14
22	Simoncouche	Canada	SRR5818246	SimonC-140806-EF-SRR5818246	15	241	509	256	765	33.4641	66.5359	1.96078	31.5033	10	230	0	1	0	0	15
23	Simoncouche	Canada	SRR5818243	SimonC-140806-MF-SRR5818243	11	276	480	287	767	37.4185	62.5815	1.43416	35.9844	20	256	0	0	0	0	11
																				Verification

## Sheet: Suppl Table S7
Supplementary Table S7: Number of 18S rRNA reads recovered from metagenomic datasets which also have CARD-FISH data.
Lake Name	Name of the lake
Country	Country
Sampling Layer	Epilimnion/Hypolimnion
CARD-FISH	YES: CARD-FISH counts are available for this specific sample as well, NO: No counts available
Dataset	Short dataset name, can include date of sampling, _add indicates additional datasets included for clarity but do not have CARD FISH counts
Hits to Eukaryotes	Number of reads matching eukaryotic 18s (excluding Ciliophora,Diatomea,Metazoa,Dinoflagellata,Nucletmycea,Chytrid,Haptophyta,Perkinsidae,Chlorophyta)
Hits to Cryptophytes	Number reads matching Cryptophytes
Hits to Non-Cryptophytes	Number of reads matching other Eukaryotes (not cryptophytes)
Hits to Uncultured CRY1 Cryptophytes	Number of reads matching CRY1 cryptophytes
Hits to Non-CRY1 Cryptophytes	Number of reads matching cryptophytes other than CRY1
%CRY1 FROM TOTAL EUKARYOTES	% reads assigned to CRY1
%NON-CRY1 CRYPTOPHYTES	% reads assigned to NON-CRY1 cryptophytes
%OTHER EUKARYOTES	%reads assigned to all other eukaryotes
%CRYPTOPHYTES	%reads assigned to all cryptophytes (including CRY1)																						1.34733	8.96327	0	0	0	0	3.98039		49.4792	329.167	0	0	0	0	100	max
																							0.432651	6.46092	0	0	0	0	2.72302		10.8696	162.319	0	0	0	0	100	min
Cryotphyte Classification	Number of reads matching each defined lineage of cryptophytes																						0.646774	1.76943	0	0	0	0	0.889094		27.3011	117.979	0	0	0	0	0	stabw
																							0.889989	7.71209	0	0	0	0	3.3517		30.1744	245.743	0	0	0	0	100	median
						Overall hits									Crytophyte Classification								0.889989	7.71209	0	0	0	0	3.3517		30.1744	245.743	0	0	0	0	100	mw
#	Lake Name	Country	Sampling Layer	CARD-FISH	Dataset	Hits to Eukaryotes	Hits to Cryptophytes	Hits to Non-Cryptophytes	Hits to Uncultured CRY1 Cryptophytes	Hits to Non-CRY1 Cryptophytes	%CRY1 FROM TOTAL EUKARYOTES	%NON-CRY1 CRYPTOPHYTES	%OTHER EUKARYOTES	%CRYPTOPHYTES	basal_cryptophytes	cryptomonadales	goniomonas	goniomonas-like	marine_cryptophytes	marine_SA1	uncultured_CRY1	CHECK	basal_cryptophytes	cryptomonadales	goniomonas	goniomonas-like	marine_cryptophytes	marine_SA1	uncultured_CRY1		basal_cryptophytes	cryptomonadales	goniomonas	goniomonas-like	marine_cryptophytes	marine_SA1	uncultured_CRY1
1	Attersee	Austria	Epilimnion	YES	AE-03may19	3844	377	3467	138	239	3.59001	6.21748	90.1925	9.80749	15	224	0	0	0	0	138	0	0.432651	6.46092	0	0	0	0	3.98039		10.8696	162.319	0	0	0	0	100
2	Traunsee	Austria	Epilimnion	YES	TrE-03may19	7970	919	7051	192	727	2.40903	9.12171	88.4693	11.5307	95	632	0	0	0	0	192	0	1.34733	8.96327	0	0	0	0	2.72302		49.4792	329.167	0	0	0	0	100
3	Maggiore	Italy	Epilimnion	YES	MaE-04nov19	1780	435	1345	116	319	6.51685	17.9213	75.5618	24.4382	13	306	0	0	0	0	116	0
4	Maggiore	Italy	Epilimnion	YES	MaE-09apr19	2079	347	1732	147	200	7.07071	9.62001	83.3093	16.6907	7	192	0	1	0	0	147	0
5	Thun	Switzerland	Epilimnion	NO	TE-08apr19_add	3302	280	3022	43	237	1.30224	7.17747	91.5203	8.47971	11	225	0	1	0	0	43	0
6	Medard	Czech Republic	Epilimnion	NO	ME-09jul19_add	5998	2471	3527	16	2455	0.266756	40.9303	58.8029	41.1971	123	2324	0	8	0	0	16	0
7	Most	Czech Republic	Epilimnion	YES	MsE-01oct19	6900	1680	5220	380	1300	5.50725	18.8406	75.6522	24.3478	75	1219	0	6	0	0	380	0
8	Ikeda	Japan	Epilimnion	NO	Ikeda-5m_add	413	140	273	21	119	5.08475	28.8136	66.1017	33.8983	2	117	0	0	0	0	21	0
9	Constance	Switzerland/Germany	Epilimnion	YES	CE-Jul18	16015	3711	12304	187	3524	1.16766	22.0044	76.828	23.172	333	3186	0	5	0	0	187	0
10	Lugano	Italy	Epilimnion	YES	LE-02apr19	13248	1822	11426	369	1453	2.78533	10.9677	86.247	13.753	212	1241	0	0	0	0	369	0
11	Lugano	Italy	Epilimnion	YES	LE-05nov19	5522	1362	4160	671	691	12.1514	12.5136	75.335	24.665	16	675	0	0	0	0	671	0
12	Milada	Czech Republic	Epilimnion	NO	MiE-16apr19_add	5278	1232	4046	313	919	5.93028	17.4119	76.6578	23.3422	49	869	0	1	0	0	313	0
13	Mondsee	Austria	Epilimnion	YES	MoE-02may19	4308	667	3641	71	596	1.6481	13.8347	84.5172	15.4828	52	544	0	0	0	0	71	0
14	Zurich	Switzerland	Epilimnion	YES	ZE-03apr19	4775	1138	3637	248	890	5.19372	18.6387	76.1675	23.8325	115	775	0	0	0	0	248	0
15	Zurich	Switzerland	Epilimnion	YES	ZE-13nov19	5623	2169	3454	335	1834	5.95767	32.616	61.4263	38.5737	45	1787	0	2	0	0	335	0
16	Rimov	Czech Republic	Epilimnion	YES	RE-01apr19	4561	720	3841	57	663	1.24973	14.5363	84.214	15.786	57	604	0	0	2	0	57	0
17	Rimov	Czech Republic	Epilimnion	YES	RE-07oct19	4788	1891	2897	200	1691	4.17711	35.3175	60.5054	39.4946	21	1662	0	8	0	0	200	0
18	Rimov	Czech Republic	Epilimnion	YES	RE-24jun19	4646	1285	3361	406	879	8.7387	18.9195	72.3418	27.6582	18	858	0	3	0	0	406	0
19	Rimov	Czech Republic	Epilimnion	YES	RE-26aug19	5502	3022	2480	88	2934	1.59942	53.3261	45.0745	54.9255	28	2901	1	4	0	0	88	0
20	Attersee	Austria	Hypolimnion	NO	AH-03may19_add	1910	522	1388	205	317	10.733	16.5969	72.6702	27.3298	8	308	1	0	0	0	205	0
21	Traunsee	Austria	Hypolimnion	NO	TrH-03may19_add	1556	326	1230	141	185	9.0617	11.8895	79.0488	20.9512	19	166	0	0	0	0	141	0
22	Maggiore	Italy	Hypolimnion	YES	MaH-04nov19	316	48	268	23	25	7.27848	7.91139	84.8101	15.1899	2	23	0	0	0	0	23	0
23	Thun	Switzerland	Hypolimnion	NO	TH-08apr19_add	522	154	368	45	109	8.62069	20.8812	70.4981	29.5019	1	108	0	0	0	0	45	0
24	Medard	Czech Republic	Hypolimnion	NO	MH-09jul19_add	4922	994	3928	136	858	2.7631	17.4319	79.805	20.195	21	825	0	12	0	0	136	0
25	Most	Czech Republic	Hypolimnion	YES	MsH-01oct19	2258	336	1922	189	147	8.37024	6.51019	85.1196	14.8804	0	145	2	0	0	0	189	0
26	Lugano	Italy	Hypolimnion	NO	LH-02apr19_add	5168	502	4666	300	202	5.80495	3.90867	90.2864	9.71362	8	191	0	3	0	0	300	0
27	Lugano	Italy	Hypolimnion	YES	LH-05nov19	1400	176	1224	107	69	7.64286	4.92857	87.4286	12.5714	2	67	0	0	0	0	107	0
28	Milada	Czech Republic	Hypolimnion	NO	MiH-16apr19_add	6440	1133	5307	429	704	6.66149	10.9317	82.4068	17.5932	44	655	0	5	0	0	429	0
29	Mondsee	Austria	Hypolimnion	NO	MoH-02may19_add	1951	527	1424	125	402	6.40697	20.6048	72.9882	27.0118	12	389	0	1	0	0	125	0
30	Zurich	Switzerland	Hypolimnion	YES	ZH-03apr19	2940	455	2485	297	158	10.102	5.37415	84.5238	15.4762	7	151	0	0	0	0	297	0
31	Zurich	Switzerland	Hypolimnion	YES	ZH-13nov19	1308	279	1029	138	141	10.5505	10.7798	78.6697	21.3303	2	139	0	0	0	0	138	0
32	Rimov	Czech Republic	Hypolimnion	YES	RH-01apr19	1656	228	1428	107	121	6.46135	7.30676	86.2319	13.7681	11	110	0	0	0	0	107	0
33	Rimov	Czech Republic	Hypolimnion	YES	RH-07oct19	1609	257	1352	75	182	4.66128	11.3114	84.0273	15.9727	3	166	0	13	0	0	75	0
34	Rimov	Czech Republic	Hypolimnion	YES	RH-24jun19	1727	188	1539	102	86	5.9062	4.97973	89.1141	10.8859	4	82	0	0	0	0	102	0
35	Rimov	Czech Republic	Hypolimnion	YES	RH-26aug19	2202	433	1769	177	256	8.03815	11.6258	80.3361	19.6639	7	242	0	6	1	0	177	0
